# Supplementary material for: Nanopore sequencing and assembly of a human genome with ultra-long reads
Source: Nat Biotechnol. 2018 Jan 29;36(4):338–45. doi: 10.1038/nbt.4060 (PMC5889714; doi:10.1038/nbt.4060)
Supplement: Supplementary Table 5 — Kmer Count Summaries Summary containing kmer counts with respect to chromosome 20 for each of the base callers used in this study (XLSX 161 kb) [file 41587_2018_BFnbt4060_MOESM35_ESM.xlsx]

## Sheet: Metrichor
kmer	refCount	refFraction	readCount	readFraction	logFoldChange
TCGCG	6269	4.90195e-05	1339171	0.000344655	-1.95033
CGCGA	6269	4.90195e-05	1339171	0.000344655	-1.95033
CGGCG	11814	9.23778e-05	2394861	0.000616353	-1.89793
CGCCG	11814	9.23778e-05	2394861	0.000616353	-1.89793
CGACG	5351	4.18414e-05	957576	0.000246446	-1.77326
CGTCG	5351	4.18414e-05	957576	0.000246446	-1.77326
ACGCG	6284	4.91368e-05	907804	0.000233637	-1.55916
CGCGT	6284	4.91368e-05	907804	0.000233637	-1.55916
TACCG	10748	8.40424e-05	1508082	0.000388127	-1.53001
CGGTA	10748	8.40424e-05	1508082	0.000388127	-1.53001
TTCGC	14834	0.000115992	2039127	0.000524799	-1.50949
GCGAA	14834	0.000115992	2039127	0.000524799	-1.50949
GCGCG	15031	0.000117533	2019594	0.000519772	-1.48667
CGCGC	15031	0.000117533	2019594	0.000519772	-1.48667
CGCGG	13530	0.000105796	1804183	0.000464333	-1.47909
CCGCG	13530	0.000105796	1804183	0.000464333	-1.47909
TATCG	10535	8.23769e-05	1230450	0.000316674	-1.34657
CGATA	10535	8.23769e-05	1230450	0.000316674	-1.34657
GCGGC	26781	0.00020941	3080864	0.000792906	-1.33141
GCCGC	26781	0.00020941	3080864	0.000792906	-1.33141
TACGC	10350	8.09303e-05	1145372	0.000294778	-1.29264
GCGTA	10350	8.09303e-05	1145372	0.000294778	-1.29264
TCGAC	10430	8.15559e-05	1141084	0.000293675	-1.28118
GTCGA	10430	8.15559e-05	1141084	0.000293675	-1.28118
ACCGC	21325	0.000166748	2324476	0.000598238	-1.27751
GCGGT	21325	0.000166748	2324476	0.000598238	-1.27751
GTACG	9159	7.16175e-05	949802	0.000244446	-1.22765
CGTAC	9159	7.16175e-05	949802	0.000244446	-1.22765
AACCG	15977	0.00012493	1591028	0.000409474	-1.18712
CGGTT	15977	0.00012493	1591028	0.000409474	-1.18712
ACCGA	15506	0.000121247	1528104	0.00039328	-1.17669
TCGGT	15506	0.000121247	1528104	0.00039328	-1.17669
TCGCC	24018	0.000187805	2358163	0.000606908	-1.17297
GGCGA	24018	0.000187805	2358163	0.000606908	-1.17297
ACCGG	15941	0.000124648	1517858	0.000390643	-1.1423
CCGGT	15941	0.000124648	1517858	0.000390643	-1.1423
GTTCG	16396	0.000128206	1560222	0.000401546	-1.14168
CGAAC	16396	0.000128206	1560222	0.000401546	-1.14168
AACGC	15775	0.00012335	1495634	0.000384923	-1.13802
GCGTT	15775	0.00012335	1495634	0.000384923	-1.13802
CTTCG	20967	0.000163948	1979873	0.000509549	-1.13398
CGAAG	20967	0.000163948	1979873	0.000509549	-1.13398
TAGCG	10929	8.54577e-05	1027525	0.000264449	-1.12963
CGCTA	10929	8.54577e-05	1027525	0.000264449	-1.12963
GGTCG	14260	0.000111504	1299395	0.000334418	-1.09833
CGACC	14260	0.000111504	1299395	0.000334418	-1.09833
TGCCG	23996	0.000187633	2178235	0.000560601	-1.09452
CGGCA	23996	0.000187633	2178235	0.000560601	-1.09452
TTGCG	16569	0.000129559	1502047	0.000386574	-1.09319
CGCAA	16569	0.000129559	1502047	0.000386574	-1.09319
GAACG	19023	0.000148748	1718789	0.000442356	-1.08986
CGTTC	19023	0.000148748	1718789	0.000442356	-1.08986
GACCG	14384	0.000112474	1281537	0.000329822	-1.07584
CGGTC	14384	0.000112474	1281537	0.000329822	-1.07584
TTACG	15583	0.000121849	1385477	0.000356573	-1.07376
CGTAA	15583	0.000121849	1385477	0.000356573	-1.07376
GTCGC	14522	0.000113553	1290702	0.000332181	-1.07341
GCGAC	14522	0.000113553	1290702	0.000332181	-1.07341
TCGTC	16418	0.000128378	1367830	0.000352031	-1.00874
GACGA	16418	0.000128378	1367830	0.000352031	-1.00874
ACGGC	19598	0.000153244	1626183	0.000418522	-1.0047
GCCGT	19598	0.000153244	1626183	0.000418522	-1.0047
TACGA	12491	9.76716e-05	1033240	0.00026592	-1.00158
TCGTA	12491	9.76716e-05	1033240	0.00026592	-1.00158
ATCGG	12265	9.59044e-05	1005716	0.000258836	-0.992842
CCGAT	12265	9.59044e-05	1005716	0.000258836	-0.992842
ATCGA	16201	0.000126681	1303962	0.000335594	-0.974227
TCGAT	16201	0.000126681	1303962	0.000335594	-0.974227
CAGCG	32050	0.00025061	2578021	0.000663492	-0.973617
CGCTG	32050	0.00025061	2578021	0.000663492	-0.973617
CACCG	35001	0.000273685	2787323	0.000717359	-0.963597
CGGTG	35001	0.000273685	2787323	0.000717359	-0.963597
GCTCG	18846	0.000147364	1494711	0.000384686	-0.959524
CGAGC	18846	0.000147364	1494711	0.000384686	-0.959524
ATGCG	18049	0.000141132	1431425	0.000368398	-0.959472
CGCAT	18049	0.000141132	1431425	0.000368398	-0.959472
GTCGG	15026	0.000117494	1183522	0.000304597	-0.952605
CCGAC	15026	0.000117494	1183522	0.000304597	-0.952605
TTTCG	28642	0.000223962	2244195	0.000577577	-0.947365
CGAAA	28642	0.000223962	2244195	0.000577577	-0.947365
TGCGA	16875	0.000131952	1311897	0.000337636	-0.939533
TCGCA	16875	0.000131952	1311897	0.000337636	-0.939533
ACGAA	27721	0.00021676	2144185	0.000551838	-0.934462
TTCGT	27721	0.00021676	2144185	0.000551838	-0.934462
ACGAC	13133	0.000102692	1012062	0.000260469	-0.930754
GTCGT	13133	0.000102692	1012062	0.000260469	-0.930754
ACGGT	23338	0.000182488	1794396	0.000461814	-0.928478
ACCGT	23338	0.000182488	1794396	0.000461814	-0.928478
TACGG	14099	0.000110245	1082321	0.000278551	-0.926896
CCGTA	14099	0.000110245	1082321	0.000278551	-0.926896
AGCGG	24508	0.000191637	1860734	0.000478887	-0.915864
CCGCT	24508	0.000191637	1860734	0.000478887	-0.915864
CATCG	20373	0.000159304	1545596	0.000397782	-0.915091
CGATG	20373	0.000159304	1545596	0.000397782	-0.915091
ATCGC	22825	0.000178477	1722496	0.00044331	-0.90981
GCGAT	22825	0.000178477	1722496	0.00044331	-0.90981
TGCGC	22015	0.000172143	1653996	0.00042568	-0.905362
GCGCA	22015	0.000172143	1653996	0.00042568	-0.905362
TGGCG	37349	0.000292045	2771889	0.000713386	-0.893115
CGCCA	37349	0.000292045	2771889	0.000713386	-0.893115
TAACG	14202	0.00011105	1045212	0.000269001	-0.884729
CGTTA	14202	0.00011105	1045212	0.000269001	-0.884729
GCGAG	25260	0.000197517	1852089	0.000476662	-0.880984
CTCGC	25260	0.000197517	1852089	0.000476662	-0.880984
ATACG	17771	0.000138958	1301807	0.000335039	-0.880078
CGTAT	17771	0.000138958	1301807	0.000335039	-0.880078
ATTCG	17723	0.000138582	1296093	0.000333569	-0.878383
CGAAT	17723	0.000138582	1296093	0.000333569	-0.878383
TGCGG	26862	0.000210043	1958789	0.000504123	-0.875506
CCGCA	26862	0.000210043	1958789	0.000504123	-0.875506
TGTCG	19115	0.000149467	1392472	0.000358373	-0.874499
CGACA	19115	0.000149467	1392472	0.000358373	-0.874499
GACGC	16173	0.000126462	1150584	0.00029612	-0.850819
GCGTC	16173	0.000126462	1150584	0.00029612	-0.850819
TGACG	20086	0.00015706	1418749	0.000365136	-0.843645
CGTCA	20086	0.00015706	1418749	0.000365136	-0.843645
TTCGA	22862	0.000178766	1613294	0.000415205	-0.842694
TCGAA	22862	0.000178766	1613294	0.000415205	-0.842694
TTCGG	18311	0.00014318	1284372	0.000330552	-0.83666
CCGAA	18311	0.00014318	1284372	0.000330552	-0.83666
AGTCG	14385	0.000112481	977823	0.000251657	-0.80528
CGACT	14385	0.000112481	977823	0.000251657	-0.80528
AGCGT	21233	0.000166028	1437845	0.000370051	-0.801481
ACGCT	21233	0.000166028	1437845	0.000370051	-0.801481
AACGA	27431	0.000214493	1829217	0.000470776	-0.786106
TCGTT	27431	0.000214493	1829217	0.000470776	-0.786106
CTGCG	31018	0.000242541	2064056	0.000531215	-0.783998
CGCAG	31018	0.000242541	2064056	0.000531215	-0.783998
TTCCG	22682	0.000177359	1501385	0.000386404	-0.778709
CGGAA	22682	0.000177359	1501385	0.000386404	-0.778709
GGCGG	51739	0.000404566	3410579	0.000877763	-0.774562
CCGCC	51739	0.000404566	3410579	0.000877763	-0.774562
AACGG	24837	0.000194209	1623759	0.000417898	-0.766302
CCGTT	24837	0.000194209	1623759	0.000417898	-0.766302
GGCGC	35880	0.000280558	2292681	0.000590055	-0.743434
GCGCC	35880	0.000280558	2292681	0.000590055	-0.743434
ACGTA	20079	0.000157005	1279914	0.000329405	-0.741011
TACGT	20079	0.000157005	1279914	0.000329405	-0.741011
AGCGA	30279	0.000236762	1897596	0.000488374	-0.724026
TCGCT	30279	0.000236762	1897596	0.000488374	-0.724026
ACGCA	22945	0.000179415	1434483	0.000369185	-0.721597
TGCGT	22945	0.000179415	1434483	0.000369185	-0.721597
AATCG	20528	0.000160516	1279278	0.000329241	-0.718398
CGATT	20528	0.000160516	1279278	0.000329241	-0.718398
CTACG	14506	0.000113428	902967	0.000232392	-0.717261
CGTAG	14506	0.000113428	902967	0.000232392	-0.717261
ATCGT	20057	0.000156833	1247394	0.000321035	-0.716371
ACGAT	20057	0.000156833	1247394	0.000321035	-0.716371
AGCGC	28656	0.000224071	1775221	0.000456879	-0.712454
GCGCT	28656	0.000224071	1775221	0.000456879	-0.712454
GATCG	19911	0.000155691	1223805	0.000314964	-0.704585
CGATC	19911	0.000155691	1223805	0.000314964	-0.704585
AAGCG	30309	0.000236997	1846374	0.000475192	-0.695671
CGCTT	30309	0.000236997	1846374	0.000475192	-0.695671
ATCCG	17919	0.000140115	1088803	0.000280219	-0.69311
CGGAT	17919	0.000140115	1088803	0.000280219	-0.69311
GTCCG	13847	0.000108275	836226	0.000215215	-0.686967
CGGAC	13847	0.000108275	836226	0.000215215	-0.686967
GTGCG	23061	0.000180322	1361323	0.000350356	-0.664206
CGCAC	23061	0.000180322	1361323	0.000350356	-0.664206
TCCGC	27758	0.00021705	1605233	0.00041313	-0.643637
GCGGA	27758	0.00021705	1605233	0.00041313	-0.643637
TCGGC	30915	0.000241735	1768370	0.000455116	-0.632709
GCCGA	30915	0.000241735	1768370	0.000455116	-0.632709
CAACG	24560	0.000192043	1375180	0.000353923	-0.611358
CGTTG	24560	0.000192043	1375180	0.000353923	-0.611358
GCCGG	38025	0.000297331	2118095	0.000545123	-0.606165
CCGGC	38025	0.000297331	2118095	0.000545123	-0.606165
AAACG	36864	0.000288253	2039483	0.000524891	-0.599353
CGTTT	36864	0.000288253	2039483	0.000524891	-0.599353
GGCCG	41959	0.000328092	2233299	0.000574772	-0.560679
CGGCC	41959	0.000328092	2233299	0.000574772	-0.560679
GACGG	31635	0.000247365	1616318	0.000415983	-0.519779
CCGTC	31635	0.000247365	1616318	0.000415983	-0.519779
ACGAG	24158	0.0001889	1230532	0.000316696	-0.516723
CTCGT	24158	0.0001889	1230532	0.000316696	-0.516723
TCCGG	21726	0.000169883	1091563	0.00028093	-0.502993
CCGGA	21726	0.000169883	1091563	0.00028093	-0.502993
TCGAG	27247	0.000213054	1360097	0.000350041	-0.496505
CTCGA	27247	0.000213054	1360097	0.000350041	-0.496505
GGACG	22222	0.000173762	1103244	0.000283936	-0.491064
CGTCC	22222	0.000173762	1103244	0.000283936	-0.491064
GCGGG	40775	0.000318834	2022511	0.000520523	-0.490163
CCCGC	40775	0.000318834	2022511	0.000520523	-0.490163
TCGTG	28729	0.000224642	1407974	0.000362363	-0.478137
CACGA	28729	0.000224642	1407974	0.000362363	-0.478137
GAGCG	31388	0.000245434	1525611	0.000392638	-0.469862
CGCTC	31388	0.000245434	1525611	0.000392638	-0.469862
AGCCG	37549	0.000293609	1786603	0.000459809	-0.448562
CGGCT	37549	0.000293609	1786603	0.000459809	-0.448562
ACGGA	26963	0.000210833	1280271	0.000329497	-0.446498
TCCGT	26963	0.000210833	1280271	0.000329497	-0.446498
ACGCC	37705	0.000294829	1785412	0.000459502	-0.443749
GGCGT	37705	0.000294829	1785412	0.000459502	-0.443749
AGGCG	54995	0.000430025	2595306	0.00066794	-0.440354
CGCCT	54995	0.000430025	2595306	0.00066794	-0.440354
CGAGG	40007	0.000312829	1861090	0.000478979	-0.426
CCTCG	40007	0.000312829	1861090	0.000478979	-0.426
AACGT	26606	0.000208042	1230100	0.000316584	-0.419851
ACGTT	26606	0.000208042	1230100	0.000316584	-0.419851
GCCCG	39531	0.000309107	1826986	0.000470202	-0.419475
CGGGC	39531	0.000309107	1826986	0.000470202	-0.419475
GGGCG	45184	0.00035331	2085042	0.000536616	-0.417938
CGCCC	45184	0.00035331	2085042	0.000536616	-0.417938
TCGGA	16387	0.000128136	728334	0.000187447	-0.380408
TCCGA	16387	0.000128136	728334	0.000187447	-0.380408
TCACG	40301	0.000315128	1762720	0.000453662	-0.364374
CGTGA	40301	0.000315128	1762720	0.000453662	-0.364374
CACGG	36022	0.000281669	1566037	0.000403043	-0.358311
CCGTG	36022	0.000281669	1566037	0.000403043	-0.358311
ACTCG	23444	0.000183317	1017496	0.000261868	-0.356622
CGAGT	23444	0.000183317	1017496	0.000261868	-0.356622
ATATC	115375	0.000902158	4930337	0.00126889	-0.341112
GATAT	115375	0.000902158	4930337	0.00126889	-0.341112
ATACC	74601	0.000583332	3156142	0.00081228	-0.331089
GGTAT	74601	0.000583332	3156142	0.00081228	-0.331089
TATCA	111282	0.000870153	4670929	0.00120213	-0.323183
TGATA	111282	0.000870153	4670929	0.00120213	-0.323183
ACGTC	19448	0.000152071	806013	0.000207439	-0.310493
GACGT	19448	0.000152071	806013	0.000207439	-0.310493
ACCCG	30269	0.000236684	1249895	0.000321679	-0.306828
CGGGT	30269	0.000236684	1249895	0.000321679	-0.306828
TAAAC	117252	0.000916835	4796573	0.00123447	-0.297468
GTTTA	117252	0.000916835	4796573	0.00123447	-0.297468
AGACG	36014	0.000281606	1461244	0.000376073	-0.289273
CGTCT	36014	0.000281606	1461244	0.000376073	-0.289273
GCACG	31522	0.000246482	1277170	0.000328698	-0.287853
CGTGC	31522	0.000246482	1277170	0.000328698	-0.287853
TATTC	128036	0.00100116	5176521	0.00133225	-0.285714
GAATA	128036	0.00100116	5176521	0.00133225	-0.285714
TTCAG	184596	0.00144342	7441741	0.00191524	-0.282827
CTGAA	184596	0.00144342	7441741	0.00191524	-0.282827
GATAC	62219	0.000486512	2504448	0.000644557	-0.2813
GTATC	62219	0.000486512	2504448	0.000644557	-0.2813
TATTG	117910	0.00092198	4738315	0.00121948	-0.279652
CAATA	117910	0.00092198	4738315	0.00121948	-0.279652
ATCAA	133674	0.00104524	5366285	0.00138109	-0.278624
TTGAT	133674	0.00104524	5366285	0.00138109	-0.278624
GTACC	48716	0.000380928	1954461	0.000503009	-0.277999
GGTAC	48716	0.000380928	1954461	0.000503009	-0.277999
ATCAG	122694	0.000959388	4921658	0.00126666	-0.277844
CTGAT	122694	0.000959388	4921658	0.00126666	-0.277844
TCTCG	41095	0.000321336	1640503	0.000422208	-0.273009
CGAGA	41095	0.000321336	1640503	0.000422208	-0.273009
TGAAC	140529	0.00109885	5607036	0.00144305	-0.272501
GTTCA	140529	0.00109885	5607036	0.00144305	-0.272501
TACCA	97654	0.000763591	3893390	0.00100202	-0.271742
TGGTA	97654	0.000763591	3893390	0.00100202	-0.271742
TCAAC	111729	0.000873649	4406732	0.00113414	-0.260949
GTTGA	111729	0.000873649	4406732	0.00113414	-0.260949
ACCAG	139757	0.00109281	5510140	0.00141812	-0.260577
CTGGT	139757	0.00109281	5510140	0.00141812	-0.260577
TTATC	107862	0.000843411	4243002	0.001092	-0.258311
GATAA	107862	0.000843411	4243002	0.001092	-0.258311
ATGAT	140928	0.00110197	5542904	0.00142655	-0.258162
ATCAT	140928	0.00110197	5542904	0.00142655	-0.258162
ATTGA	129537	0.0010129	5047953	0.00129916	-0.248908
TCAAT	129537	0.0010129	5047953	0.00129916	-0.248908
TAATA	156280	0.00122201	6084517	0.00156594	-0.24799
TATTA	156280	0.00122201	6084517	0.00156594	-0.24799
GCGTG	45870	0.000358674	1774305	0.000456643	-0.24149
CACGC	45870	0.000358674	1774305	0.000456643	-0.24149
ATAAC	87746	0.000686117	3393502	0.000873368	-0.241308
GTTAT	87746	0.000686117	3393502	0.000873368	-0.241308
TCATC	131046	0.0010247	5049871	0.00129966	-0.237707
GATGA	131046	0.0010247	5049871	0.00129966	-0.237707
AATAC	128624	0.00100576	4948702	0.00127362	-0.236124
GTATT	128624	0.00100576	4948702	0.00127362	-0.236124
TGATG	158382	0.00123844	6093021	0.00156813	-0.236026
CATCA	158382	0.00123844	6093021	0.00156813	-0.236026
ATAAT	181300	0.00141765	6920857	0.00178118	-0.228279
ATTAT	181300	0.00141765	6920857	0.00178118	-0.228279
TTACC	80172	0.000626893	3060171	0.00078758	-0.228189
GGTAA	80172	0.000626893	3060171	0.00078758	-0.228189
AGATA	147911	0.00115657	5640648	0.0014517	-0.22728
TATCT	147911	0.00115657	5640648	0.0014517	-0.22728
TGTTC	142669	0.00111558	5402879	0.00139051	-0.220297
GAACA	142669	0.00111558	5402879	0.00139051	-0.220297
GTAAC	60510	0.000473149	2290414	0.000589472	-0.219816
GTTAC	60510	0.000473149	2290414	0.000589472	-0.219816
AGTAC	63242	0.000494512	2386952	0.000614317	-0.216941
GTACT	63242	0.000494512	2386952	0.000614317	-0.216941
ATGAA	203972	0.00159493	7670455	0.0019741	-0.213285
TTCAT	203972	0.00159493	7670455	0.0019741	-0.213285
AATAT	227066	0.00177551	8526515	0.00219442	-0.211832
ATATT	227066	0.00177551	8526515	0.00219442	-0.211832
TCACC	148882	0.00116416	5585942	0.00143762	-0.210991
GGTGA	148882	0.00116416	5585942	0.00143762	-0.210991
GTTTG	148327	0.00115982	5539628	0.0014257	-0.2064
CAAAC	148327	0.00115982	5539628	0.0014257	-0.2064
TATAG	92351	0.000722125	3438593	0.000884972	-0.203358
CTATA	92351	0.000722125	3438593	0.000884972	-0.203358
TATGA	118471	0.000926367	4408472	0.00113459	-0.202752
TCATA	118471	0.000926367	4408472	0.00113459	-0.202752
CGTGG	44779	0.000350143	1664153	0.000428294	-0.201469
CCACG	44779	0.000350143	1664153	0.000428294	-0.201469
AATCA	160148	0.00125225	5926783	0.00152534	-0.197275
TGATT	160148	0.00125225	5926783	0.00152534	-0.197275
GTATG	78593	0.000614546	2902925	0.00074711	-0.195328
CATAC	78593	0.000614546	2902925	0.00074711	-0.195328
GATAG	76399	0.000597391	2821723	0.000726212	-0.19527
CTATC	76399	0.000597391	2821723	0.000726212	-0.19527
ATTTA	226288	0.00176943	8321162	0.00214157	-0.190886
TAAAT	226288	0.00176943	8321162	0.00214157	-0.190886
ATACT	100690	0.000787331	3698572	0.000951882	-0.189793
AGTAT	100690	0.000787331	3698572	0.000951882	-0.189793
ACAAC	97996	0.000766265	3596285	0.000925557	-0.188867
GTTGT	97996	0.000766265	3596285	0.000925557	-0.188867
AGAAC	132794	0.00103836	4869404	0.00125321	-0.188065
GTTCT	132794	0.00103836	4869404	0.00125321	-0.188065
ATAGA	132196	0.00103369	4842365	0.00124625	-0.18701
TCTAT	132196	0.00103369	4842365	0.00124625	-0.18701
ATCTA	104851	0.000819867	3818868	0.000982842	-0.181306
TAGAT	104851	0.000819867	3818868	0.000982842	-0.181306
TAATG	120104	0.000939136	4362913	0.00112286	-0.178674
CATTA	120104	0.000939136	4362913	0.00112286	-0.178674
TATAA	165035	0.00129047	5992106	0.00154216	-0.178178
TTATA	165035	0.00129047	5992106	0.00154216	-0.178178
ATTGC	109145	0.000853443	3961838	0.00101964	-0.177923
GCAAT	109145	0.000853443	3961838	0.00101964	-0.177923
TGAAG	177045	0.00138438	6417067	0.00165153	-0.176449
CTTCA	177045	0.00138438	6417067	0.00165153	-0.176449
TATGC	78143	0.000611028	2829909	0.000728319	-0.175596
GCATA	78143	0.000611028	2829909	0.000728319	-0.175596
ATAGC	80154	0.000626753	2900456	0.000746475	-0.17481
GCTAT	80154	0.000626753	2900456	0.000746475	-0.17481
TATGG	97670	0.000763716	3530851	0.000908716	-0.173837
CCATA	97670	0.000763716	3530851	0.000908716	-0.173837
TACTG	102285	0.000799803	3690492	0.000949802	-0.171889
CAGTA	102285	0.000799803	3690492	0.000949802	-0.171889
ATATA	212344	0.00166039	7644646	0.00196746	-0.16969
TATAT	212344	0.00166039	7644646	0.00196746	-0.16969
ATATG	138330	0.00108165	4970904	0.00127934	-0.167852
CATAT	138330	0.00108165	4970904	0.00127934	-0.167852
AACCA	140091	0.00109542	5021429	0.00129234	-0.165315
TGGTT	140091	0.00109542	5021429	0.00129234	-0.165315
AACTG	149719	0.00117071	5351748	0.00137735	-0.162555
CAGTT	149719	0.00117071	5351748	0.00137735	-0.162555
ATTAC	118442	0.00092614	4233383	0.00108952	-0.16247
GTAAT	118442	0.00092614	4233383	0.00108952	-0.16247
ATGGT	145176	0.00113518	5173860	0.00133157	-0.159564
ACCAT	145176	0.00113518	5173860	0.00133157	-0.159564
TATAC	87787	0.000686438	3127212	0.000804834	-0.159121
GTATA	87787	0.000686438	3127212	0.000804834	-0.159121
GGTAG	73387	0.000573839	2608003	0.000671208	-0.15673
CTACC	73387	0.000573839	2608003	0.000671208	-0.15673
AATAA	271458	0.00212263	9639460	0.00248086	-0.15595
TTATT	271458	0.00212263	9639460	0.00248086	-0.15595
GATGC	86717	0.000678071	3076951	0.000791899	-0.155181
GCATC	86717	0.000678071	3076951	0.000791899	-0.155181
TAAAG	149026	0.00116529	5287747	0.00136088	-0.155164
CTTTA	149026	0.00116529	5287747	0.00136088	-0.155164
ACCAC	135884	0.00106253	4809474	0.00123779	-0.152678
GTGGT	135884	0.00106253	4809474	0.00123779	-0.152678
TTTCA	278113	0.00217466	9833432	0.00253078	-0.151653
TGAAA	278113	0.00217466	9833432	0.00253078	-0.151653
AGTTC	122350	0.000956698	4314366	0.00111037	-0.148957
GAACT	122350	0.000956698	4314366	0.00111037	-0.148957
ATAAG	111323	0.000870474	3925239	0.00101022	-0.148884
CTTAT	111323	0.000870474	3925239	0.00101022	-0.148884
AGGTA	98130	0.000767313	3456264	0.00088952	-0.147787
TACCT	98130	0.000767313	3456264	0.00088952	-0.147787
TGGTG	196646	0.00153764	6917243	0.00178025	-0.146504
CACCA	196646	0.00153764	6917243	0.00178025	-0.146504
GAACC	97825	0.000764928	3426282	0.000881804	-0.142188
GGTTC	97825	0.000764928	3426282	0.000881804	-0.142188
GGTTG	101476	0.000793477	3553718	0.000914602	-0.142064
CAACC	101476	0.000793477	3553718	0.000914602	-0.142064
TAACC	67108	0.000524741	2349912	0.000604784	-0.141967
GGTTA	67108	0.000524741	2349912	0.000604784	-0.141967
ATTCA	182244	0.00142503	6374005	0.00164044	-0.140774
TGAAT	182244	0.00142503	6374005	0.00164044	-0.140774
AATAG	126221	0.000986967	4409941	0.00113496	-0.139719
CTATT	126221	0.000986967	4409941	0.00113496	-0.139719
AATGA	195306	0.00152717	6821105	0.00175551	-0.139346
TCATT	195306	0.00152717	6821105	0.00175551	-0.139346
ACCTG	167643	0.00131086	5837420	0.00150235	-0.136344
CAGGT	167643	0.00131086	5837420	0.00150235	-0.136344
TGATC	110217	0.000861826	3837480	0.000987632	-0.136257
GATCA	110217	0.000861826	3837480	0.000987632	-0.136257
ACACG	33179	0.000259438	1154992	0.000297254	-0.136068
CGTGT	33179	0.000259438	1154992	0.000297254	-0.136068
GATTG	91193	0.00071307	3160418	0.00081338	-0.131618
CAATC	91193	0.00071307	3160418	0.00081338	-0.131618
TCGGG	29521	0.000230835	1019327	0.000262339	-0.127933
CCCGA	29521	0.000230835	1019327	0.000262339	-0.127933
AACCT	143662	0.00112334	4944845	0.00127263	-0.124775
AGGTT	143662	0.00112334	4944845	0.00127263	-0.124775
ACTTA	109534	0.000856485	3763029	0.000968471	-0.122881
TAAGT	109534	0.000856485	3763029	0.000968471	-0.122881
TTTAC	130913	0.00102366	4494177	0.00115664	-0.122142
GTAAA	130913	0.00102366	4494177	0.00115664	-0.122142
ATCTG	163704	0.00128006	5615264	0.00144517	-0.121321
CAGAT	163704	0.00128006	5615264	0.00144517	-0.121321
ATAAA	292277	0.00228542	10023685	0.00257974	-0.121141
TTTAT	292277	0.00228542	10023685	0.00257974	-0.121141
TTATG	128292	0.00100316	4390938	0.00113007	-0.119126
CATAA	128292	0.00100316	4390938	0.00113007	-0.119126
ATTAA	174821	0.00136699	5983049	0.00153983	-0.11906
TTAAT	174821	0.00136699	5983049	0.00153983	-0.11906
TAGTA	92633	0.00072433	3166003	0.000814817	-0.117717
TACTA	92633	0.00072433	3166003	0.000814817	-0.117717
ACTAC	77434	0.000605484	2646046	0.000680999	-0.117533
GTAGT	77434	0.000605484	2646046	0.000680999	-0.117533
TCTTC	192436	0.00150473	6574959	0.00169216	-0.117397
GAAGA	192436	0.00150473	6574959	0.00169216	-0.117397
ACATC	121015	0.000946259	4126094	0.00106191	-0.115309
GATGT	121015	0.000946259	4126094	0.00106191	-0.115309
TCAGC	166866	0.00130478	5676999	0.00146106	-0.113124
GCTGA	166866	0.00130478	5676999	0.00146106	-0.113124
TGTAC	81967	0.000640929	2787549	0.000717417	-0.112738
GTACA	81967	0.000640929	2787549	0.000717417	-0.112738
TTCAC	158711	0.00124102	5394651	0.00138839	-0.112215
GTGAA	158711	0.00124102	5394651	0.00138839	-0.112215
ATAGT	96751	0.00075653	3285006	0.000845445	-0.11112
ACTAT	96751	0.00075653	3285006	0.000845445	-0.11112
ATGGC	119952	0.000937947	4068575	0.00104711	-0.110093
GCCAT	119952	0.000937947	4068575	0.00104711	-0.110093
TAATC	114901	0.000898452	3878478	0.000998183	-0.105264
GATTA	114901	0.000898452	3878478	0.000998183	-0.105264
ACTGA	141720	0.00110816	4769509	0.0012275	-0.102282
TCAGT	141720	0.00110816	4769509	0.0012275	-0.102282
GTTGC	93422	0.0007305	3142444	0.000808754	-0.101766
GCAAC	93422	0.0007305	3142444	0.000808754	-0.101766
CTCGG	46727	0.000365375	1570529	0.000404199	-0.100983
CCGAG	46727	0.000365375	1570529	0.000404199	-0.100983
AACAA	216542	0.00169322	7277049	0.00187286	-0.100833
TTGTT	216542	0.00169322	7277049	0.00187286	-0.100833
CAATG	127292	0.000995341	4275009	0.00110024	-0.100195
CATTG	127292	0.000995341	4275009	0.00110024	-0.100195
ATTGT	136197	0.00106497	4573734	0.00117712	-0.10012
ACAAT	136197	0.00106497	4573734	0.00117712	-0.10012
TTGAA	230651	0.00180354	7726184	0.00198845	-0.0976016
TTCAA	230651	0.00180354	7726184	0.00198845	-0.0976016
ATGAC	97414	0.000761715	3263084	0.000839803	-0.097595
GTCAT	97414	0.000761715	3263084	0.000839803	-0.097595
AACAG	171860	0.00134383	5750677	0.00148002	-0.0965296
CTGTT	171860	0.00134383	5750677	0.00148002	-0.0965296
ACCTA	81960	0.000640874	2741817	0.000705647	-0.0962817
TAGGT	81960	0.000640874	2741817	0.000705647	-0.0962817
GGTGC	98848	0.000772928	3302950	0.000850063	-0.0951249
GCACC	98848	0.000772928	3302950	0.000850063	-0.0951249
TTAAC	94654	0.000740133	3161313	0.00081361	-0.0946515
GTTAA	94654	0.000740133	3161313	0.00081361	-0.0946515
TGCTG	215832	0.00168767	7199104	0.0018528	-0.0933485
CAGCA	215832	0.00168767	7199104	0.0018528	-0.0933485
GCCAG	176940	0.00138356	5898231	0.001518	-0.092734
CTGGC	176940	0.00138356	5898231	0.001518	-0.092734
AACAT	191919	0.00150068	6396274	0.00164618	-0.0925345
ATGTT	191919	0.00150068	6396274	0.00164618	-0.0925345
CTCCG	38386	0.000300154	1278352	0.000329003	-0.0917712
CGGAG	38386	0.000300154	1278352	0.000329003	-0.0917712
TTAGA	120819	0.000944727	4022999	0.00103538	-0.0916263
TCTAA	120819	0.000944727	4022999	0.00103538	-0.0916263
GAAAC	185214	0.00144825	6141096	0.0015805	-0.0873835
GTTTC	185214	0.00144825	6141096	0.0015805	-0.0873835
AGTTA	103162	0.00080666	3417856	0.000879636	-0.0866051
TAACT	103162	0.00080666	3417856	0.000879636	-0.0866051
TGTTG	171202	0.00133869	5671487	0.00145964	-0.0864994
CAACA	171202	0.00133869	5671487	0.00145964	-0.0864994
AAGTA	128155	0.00100209	4244666	0.00109243	-0.0863149
TACTT	128155	0.00100209	4244666	0.00109243	-0.0863149
ATCAC	142731	0.00111606	4697550	0.00120898	-0.0799716
GTGAT	142731	0.00111606	4697550	0.00120898	-0.0799716
GAATG	186436	0.00145781	6131838	0.00157812	-0.0792988
CATTC	186436	0.00145781	6131838	0.00157812	-0.0792988
AAGGT	127156	0.000994278	4176722	0.00107494	-0.0780043
ACCTT	127156	0.000994278	4176722	0.00107494	-0.0780043
TCAGA	187591	0.00146684	6159240	0.00158517	-0.0775816
TCTGA	187591	0.00146684	6159240	0.00158517	-0.0775816
AAATA	351142	0.0027457	11525221	0.00296619	-0.0772393
TATTT	351142	0.0027457	11525221	0.00296619	-0.0772393
GTAGC	74757	0.000584551	2450537	0.000630682	-0.0759566
GCTAC	74757	0.000584551	2450537	0.000630682	-0.0759566
TACAA	156433	0.00122321	5120742	0.0013179	-0.0745638
TTGTA	156433	0.00122321	5120742	0.0013179	-0.0745638
AATGC	146270	0.00114374	4777669	0.0012296	-0.0723908
GCATT	146270	0.00114374	4777669	0.0012296	-0.0723908
TAGAA	164056	0.00128281	5350584	0.00137705	-0.0708901
TTCTA	164056	0.00128281	5350584	0.00137705	-0.0708901
AATGG	172818	0.00135133	5631096	0.00144925	-0.0699573
CCATT	172818	0.00135133	5631096	0.00144925	-0.0699573
TAACA	128901	0.00100792	4199406	0.00108078	-0.0697906
TGTTA	128901	0.00100792	4199406	0.00108078	-0.0697906
ATTTC	218095	0.00170536	7103054	0.00182808	-0.0694863
GAAAT	218095	0.00170536	7103054	0.00182808	-0.0694863
AAGAT	165763	0.00129616	5398558	0.0013894	-0.069465
ATCTT	165763	0.00129616	5398558	0.0013894	-0.069465
GCAGC	141436	0.00110594	4604659	0.00118508	-0.0691135
GCTGC	141436	0.00110594	4604659	0.00118508	-0.0691135
AGTAA	121602	0.000950849	3950910	0.00101682	-0.0670847
TTACT	121602	0.000950849	3950910	0.00101682	-0.0670847
ATACA	164161	0.00128363	5326341	0.00137081	-0.0657091
TGTAT	164161	0.00128363	5326341	0.00137081	-0.0657091
AAACC	153025	0.00119656	4958858	0.00127624	-0.0644664
GGTTT	153025	0.00119656	4958858	0.00127624	-0.0644664
TTTGA	238281	0.0018632	7708453	0.00198388	-0.0627591
TCAAA	238281	0.0018632	7708453	0.00198388	-0.0627591
ACGGG	36694	0.000286923	1186495	0.000305362	-0.0622826
CCCGT	36694	0.000286923	1186495	0.000305362	-0.0622826
AAGTT	159007	0.00124333	5139539	0.00132274	-0.0619074
AACTT	159007	0.00124333	5139539	0.00132274	-0.0619074
ACACC	113618	0.000888419	3667662	0.000943927	-0.0606047
GGTGT	113618	0.000888419	3667662	0.000943927	-0.0606047
TGGTC	110688	0.000865509	3557195	0.000915496	-0.0561491
GACCA	110688	0.000865509	3557195	0.000915496	-0.0561491
GTCTG	124694	0.000975027	4005581	0.0010309	-0.0557181
CAGAC	124694	0.000975027	4005581	0.0010309	-0.0557181
TATCC	92127	0.000720374	2957777	0.000761227	-0.0551621
GGATA	92127	0.000720374	2957777	0.000761227	-0.0551621
ATTTG	206682	0.00161612	6616253	0.00170279	-0.05224
CAAAT	206682	0.00161612	6616253	0.00170279	-0.05224
ACTGG	131955	0.0010318	4216134	0.00108508	-0.0503499
CCAGT	131955	0.0010318	4216134	0.00108508	-0.0503499
AAATC	168589	0.00131826	5365930	0.001381	-0.0464981
GATTT	168589	0.00131826	5365930	0.001381	-0.0464981
TGACC	110378	0.000863085	3512284	0.000903938	-0.0462479
GGTCA	110378	0.000863085	3512284	0.000903938	-0.0462479
AGATC	108410	0.000847696	3442802	0.000886056	-0.0442576
GATCT	108410	0.000847696	3442802	0.000886056	-0.0442576
AGTTG	119328	0.000933068	3788675	0.000975071	-0.0440326
CAACT	119328	0.000933068	3788675	0.000975071	-0.0440326
ACAGC	137614	0.00107605	4358316	0.00112168	-0.0415253
GCTGT	137614	0.00107605	4358316	0.00112168	-0.0415253
GTCAG	124728	0.000975292	3945674	0.00101548	-0.0403766
CTGAC	124728	0.000975292	3945674	0.00101548	-0.0403766
AAATT	275519	0.00215438	8708024	0.00224114	-0.0394805
AATTT	275519	0.00215438	8708024	0.00224114	-0.0394805
ATGTA	140776	0.00110078	4442908	0.00114345	-0.0380314
TACAT	140776	0.00110078	4442908	0.00114345	-0.0380314
AGCAG	205734	0.00160871	6486416	0.00166937	-0.0370183
CTGCT	205734	0.00160871	6486416	0.00166937	-0.0370183
AACAC	147295	0.00115175	4642329	0.00119477	-0.036671
GTGTT	147295	0.00115175	4642329	0.00119477	-0.036671
AATTG	135985	0.00106331	4278046	0.00110102	-0.034844
CAATT	135985	0.00106331	4278046	0.00110102	-0.034844
TTGAC	85854	0.000671323	2697689	0.00069429	-0.0336395
GTCAA	85854	0.000671323	2697689	0.00069429	-0.0336395
AATCT	157586	0.00123222	4951402	0.00127432	-0.0335917
AGATT	157586	0.00123222	4951402	0.00127432	-0.0335917
TCTGG	179002	0.00139968	5623173	0.00144721	-0.0333913
CCAGA	179002	0.00139968	5623173	0.00144721	-0.0333913
AATTA	200510	0.00156786	6293159	0.00161964	-0.0324913
TAATT	200510	0.00156786	6293159	0.00161964	-0.0324913
AGGTC	105946	0.000828429	3322538	0.000855104	-0.0316916
GACCT	105946	0.000828429	3322538	0.000855104	-0.0316916
AAGGC	127149	0.000994223	3986853	0.00102608	-0.0315348
GCCTT	127149	0.000994223	3986853	0.00102608	-0.0315348
TTCTG	252721	0.00197611	7923999	0.00203936	-0.0315021
CAGAA	252721	0.00197611	7923999	0.00203936	-0.0315021
AACTA	116176	0.000908421	3638185	0.00093634	-0.0302709
TAGTT	116176	0.000908421	3638185	0.00093634	-0.0302709
ACCAA	124262	0.000971649	3883926	0.000999585	-0.0283465
TTGGT	124262	0.000971649	3883926	0.000999585	-0.0283465
ATTCT	219583	0.001717	6856862	0.00176471	-0.0274118
AGAAT	219583	0.001717	6856862	0.00176471	-0.0274118
TTTGC	164856	0.00128907	5142548	0.00132351	-0.0263685
GCAAA	164856	0.00128907	5142548	0.00132351	-0.0263685
AAACT	224168	0.00175285	6977615	0.00179579	-0.0242036
AGTTT	224168	0.00175285	6977615	0.00179579	-0.0242036
TTTAG	149096	0.00116583	4636863	0.00119336	-0.0233399
CTAAA	149096	0.00116583	4636863	0.00119336	-0.0233399
AAAGT	200669	0.0015691	6230423	0.00160349	-0.0216797
ACTTT	200669	0.0015691	6230423	0.00160349	-0.0216797
TGTAG	120838	0.000944875	3744804	0.00096378	-0.0198107
CTACA	120838	0.000944875	3744804	0.00096378	-0.0198107
TTGCC	123902	0.000968834	3838002	0.000987766	-0.0193532
GGCAA	123902	0.000968834	3838002	0.000987766	-0.0193532
GTTAG	70463	0.000550975	2178472	0.000560662	-0.0174282
CTAAC	70463	0.000550975	2178472	0.000560662	-0.0174282
ATGCT	147762	0.0011554	4566950	0.00117537	-0.0171349
AGCAT	147762	0.0011554	4566950	0.00117537	-0.0171349
AAACA	284843	0.00222729	8788935	0.00226196	-0.0154476
TGTTT	284843	0.00222729	8788935	0.00226196	-0.0154476
AGATG	179872	0.00140648	5542340	0.0014264	-0.0140635
CATCT	179872	0.00140648	5542340	0.0014264	-0.0140635
GTAGG	70845	0.000553962	2175904	0.000560001	-0.010842
CCTAC	70845	0.000553962	2175904	0.000560001	-0.010842
GTTCC	92150	0.000720553	2826292	0.000727388	-0.00944015
GGAAC	92150	0.000720553	2826292	0.000727388	-0.00944015
GCAGG	188471	0.00147372	5779404	0.00148741	-0.00924864
CCTGC	188471	0.00147372	5779404	0.00148741	-0.00924864
GAATC	107861	0.000843403	3306932	0.000851088	-0.00906974
GATTC	107861	0.000843403	3306932	0.000851088	-0.00906974
TCTAC	110931	0.000867409	3399900	0.000875014	-0.00872986
GTAGA	110931	0.000867409	3399900	0.000875014	-0.00872986
TTAGC	98182	0.00076772	3008901	0.000774385	-0.00864422
GCTAA	98182	0.00076772	3008901	0.000774385	-0.00864422
GATGG	151791	0.00118691	4645406	0.00119556	-0.00726643
CCATC	151791	0.00118691	4645406	0.00119556	-0.00726643
ATGCC	124910	0.000976716	3820328	0.000983218	-0.00663503
GGCAT	124910	0.000976716	3820328	0.000983218	-0.00663503
AAATG	270663	0.00211641	8263912	0.00212684	-0.0049158
CATTT	270663	0.00211641	8263912	0.00212684	-0.0049158
AATGT	190101	0.00148647	5803729	0.00149368	-0.00483736
ACATT	190101	0.00148647	5803729	0.00149368	-0.00483736
ATGTC	116442	0.000910501	3554718	0.000914859	-0.00477467
GACAT	116442	0.000910501	3554718	0.000914859	-0.00477467
TCATG	152497	0.00119243	4636735	0.00119333	-0.000757757
CATGA	152497	0.00119243	4636735	0.00119333	-0.000757757
GAAGG	167248	0.00130777	5082246	0.00130799	-0.000167775
CCTTC	167248	0.00130777	5082246	0.00130799	-0.000167775
TGGCA	166774	0.00130406	5062796	0.00130299	0.000828477
TGCCA	166774	0.00130406	5062796	0.00130299	0.000828477
AGGTG	181642	0.00142032	5513066	0.00141887	0.00102458
CACCT	181642	0.00142032	5513066	0.00141887	0.00102458
ATAGG	86853	0.000679134	2633253	0.000677706	0.00210484
CCTAT	86853	0.000679134	2633253	0.000677706	0.00210484
TTAAA	268033	0.00209584	8109075	0.00208699	0.00423408
TTTAA	268033	0.00209584	8109075	0.00208699	0.00423408
TACAG	154831	0.00121068	4681601	0.00120488	0.00480183
CTGTA	154831	0.00121068	4681601	0.00120488	0.00480183
ATGGA	177003	0.00138405	5351836	0.00137737	0.00483478
TCCAT	177003	0.00138405	5351836	0.00137737	0.00483478
TCTGC	180637	0.00141246	5456230	0.00140424	0.00583919
GCAGA	180637	0.00141246	5456230	0.00140424	0.00583919
GGTGG	198947	0.00155564	6006397	0.00154583	0.00632116
CCACC	198947	0.00155564	6006397	0.00154583	0.00632116
AACTC	144106	0.00112682	4348785	0.00111922	0.00676042
GAGTT	144106	0.00112682	4348785	0.00111922	0.00676042
TCCCG	46500	0.0003636	1402757	0.00036102	0.0071205
CGGGA	46500	0.0003636	1402757	0.00036102	0.0071205
ACTAA	111934	0.000875252	3362256	0.000865326	0.011405
TTAGT	111934	0.000875252	3362256	0.000865326	0.011405
TAAGC	76975	0.000601895	2311774	0.000594969	0.0115733
GCTTA	76975	0.000601895	2311774	0.000594969	0.0115733
TAGAC	76425	0.000597594	2294985	0.000590648	0.0116913
GTCTA	76425	0.000597594	2294985	0.000590648	0.0116913
TTGCA	174991	0.00136832	5230009	0.00134602	0.0164293
TGCAA	174991	0.00136832	5230009	0.00134602	0.0164293
TTGTC	114500	0.000895316	3420038	0.000880197	0.0170309
GACAA	114500	0.000895316	3420038	0.000880197	0.0170309
TACAC	85895	0.000671643	2564008	0.000659885	0.0176617
GTGTA	85895	0.000671643	2564008	0.000659885	0.0176617
ACTTC	138483	0.00108285	4126878	0.00106211	0.0193342
GAAGT	138483	0.00108285	4126878	0.00106211	0.0193342
ATGCA	154640	0.00120918	4603061	0.00118467	0.0204861
TGCAT	154640	0.00120918	4603061	0.00118467	0.0204861
ATCTC	159461	0.00124688	4744056	0.00122095	0.0210147
GAGAT	159461	0.00124688	4744056	0.00122095	0.0210147
ATTAG	117232	0.000916679	3482118	0.000896174	0.0226219
CTAAT	117232	0.000916679	3482118	0.000896174	0.0226219
TAGCC	83730	0.000654715	2483445	0.000639151	0.0240584
GGCTA	83730	0.000654715	2483445	0.000639151	0.0240584
ACAAG	131795	0.00103055	3902860	0.00100446	0.0256458
CTTGT	131795	0.00103055	3902860	0.00100446	0.0256458
CATAG	100983	0.000789622	2989800	0.000769469	0.0258535
CTATG	100983	0.000789622	2989800	0.000769469	0.0258535
GCTGG	245298	0.00191807	7261045	0.00186874	0.0260578
CCAGC	245298	0.00191807	7261045	0.00186874	0.0260578
TTGAG	187168	0.00146353	5539819	0.00142575	0.0261526
CTCAA	187168	0.00146353	5539819	0.00142575	0.0261526
GTAAG	78461	0.000613514	2318906	0.000596805	0.0276139
CTTAC	78461	0.000613514	2318906	0.000596805	0.0276139
ACAAA	284385	0.00222371	8397488	0.00216122	0.0285041
TTTGT	284385	0.00222371	8397488	0.00216122	0.0285041
ACATA	151914	0.00118787	4484384	0.00115412	0.0288212
TATGT	151914	0.00118787	4484384	0.00115412	0.0288212
TAGTG	84648	0.000661893	2498097	0.000642922	0.02908
CACTA	84648	0.000661893	2498097	0.000642922	0.02908
TGCTC	150568	0.00117734	4442942	0.00114346	0.0292058
GAGCA	150568	0.00117734	4442942	0.00114346	0.0292058
TAGCA	100995	0.000789716	2979531	0.000766826	0.0294129
TGCTA	100995	0.000789716	2979531	0.000766826	0.0294129
AGCAA	174613	0.00136536	5137932	0.00132232	0.0320292
TTGCT	174613	0.00136536	5137932	0.00132232	0.0320292
ATTGG	97501	0.000762395	2868451	0.000738238	0.0321982
CCAAT	97501	0.000762395	2868451	0.000738238	0.0321982
ACCTC	152621	0.0011934	4480739	0.00115318	0.0342775
GAGGT	152621	0.0011934	4480739	0.00115318	0.0342775
GAAGC	133164	0.00104126	3895002	0.00100244	0.037995
GCTTC	133164	0.00104126	3895002	0.00100244	0.037995
TCAGG	185948	0.00145399	5416987	0.00139414	0.0420351
CCTGA	185948	0.00145399	5416987	0.00139414	0.0420351
GTGAC	100129	0.000782944	2911884	0.000749416	0.0437668
GTCAC	100129	0.000782944	2911884	0.000749416	0.0437668
TTACA	170969	0.00133687	4948052	0.00127345	0.0485961
TGTAA	170969	0.00133687	4948052	0.00127345	0.0485961
ATCCA	150814	0.00117927	4359434	0.00112196	0.0498128
TGGAT	150814	0.00117927	4359434	0.00112196	0.0498128
TAGGC	76061	0.000594748	2193325	0.000564484	0.0522248
GCCTA	76061	0.000594748	2193325	0.000564484	0.0522248
ACTCA	145827	0.00114027	4204630	0.00108212	0.0523425
TGAGT	145827	0.00114027	4204630	0.00108212	0.0523425
AAGTC	116121	0.000907991	3343368	0.000860465	0.0537618
GACTT	116121	0.000907991	3343368	0.000860465	0.0537618
GATCC	82305	0.000643572	2367265	0.00060925	0.0548044
GGATC	82305	0.000643572	2367265	0.00060925	0.0548044
GTTGG	113420	0.000886871	3245922	0.000835386	0.0598061
CCAAC	113420	0.000886871	3245922	0.000835386	0.0598061
AGACC	120321	0.000940832	3439893	0.000885307	0.0608306
GGTCT	120321	0.000940832	3439893	0.000885307	0.0608306
TTGTG	162899	0.00127376	4654366	0.00119787	0.0614324
CACAA	162899	0.00127376	4654366	0.00119787	0.0614324
ATGAG	155006	0.00121205	4423128	0.00113836	0.0627245
CTCAT	155006	0.00121205	4423128	0.00113836	0.0627245
GACTG	106308	0.00083126	3032871	0.000780554	0.0629386
CAGTC	106308	0.00083126	3032871	0.000780554	0.0629386
AAAAT	414850	0.00324386	11821633	0.00304247	0.0640936
ATTTT	414850	0.00324386	11821633	0.00304247	0.0640936
TGACA	146367	0.0011445	4167154	0.00107248	0.0649916
TGTCA	146367	0.0011445	4167154	0.00107248	0.0649916
AAAGC	165222	0.00129193	4703965	0.00121063	0.064992
GCTTT	165222	0.00129193	4703965	0.00121063	0.064992
ACGTG	39161	0.000306214	1112126	0.000286222	0.0675156
CACGT	39161	0.000306214	1112126	0.000286222	0.0675156
AGTCA	131293	0.00102663	3720152	0.000957436	0.0697747
TGACT	131293	0.00102663	3720152	0.000957436	0.0697747
ATTCC	153090	0.00119706	4329934	0.00111437	0.0715815
GGAAT	153090	0.00119706	4329934	0.00111437	0.0715815
AAGAA	299947	0.00234539	8468380	0.00217946	0.0733743
TTCTT	299947	0.00234539	8468380	0.00217946	0.0733743
AATTC	150314	0.00117536	4241567	0.00109163	0.0739014
GAATT	150314	0.00117536	4241567	0.00109163	0.0739014
GCAAG	122651	0.000959052	3459966	0.000890473	0.0741919
CTTGC	122651	0.000959052	3459966	0.000890473	0.0741919
GGATG	131941	0.00103169	3717779	0.000956825	0.0753362
CATCC	131941	0.00103169	3717779	0.000956825	0.0753362
GGCTG	236801	0.00185163	6638955	0.00170863	0.0803733
CAGCC	236801	0.00185163	6638955	0.00170863	0.0803733
CAAAG	220667	0.00172547	6181194	0.00159082	0.0812511
CTTTG	220667	0.00172547	6181194	0.00159082	0.0812511
TAAGA	127524	0.000997155	3571468	0.00091917	0.0814356
TCTTA	127524	0.000997155	3571468	0.00091917	0.0814356
GAAAG	207388	0.00162164	5779697	0.00148749	0.086348
CTTTC	207388	0.00162164	5779697	0.00148749	0.086348
GCATG	134231	0.0010496	3739820	0.000962498	0.0866325
CATGC	134231	0.0010496	3739820	0.000962498	0.0866325
GCCTG	229650	0.00179571	6390189	0.00164461	0.0879003
CAGGC	229650	0.00179571	6390189	0.00164461	0.0879003
ATCCT	148479	0.00116101	4124889	0.0010616	0.0895122
AGGAT	148479	0.00116101	4124889	0.0010616	0.0895122
AAGTG	185567	0.00145101	5128236	0.00131983	0.094762
CACTT	185567	0.00145101	5128236	0.00131983	0.094762
AGGCC	157619	0.00123248	4355179	0.00112087	0.0949228
GGCCT	157619	0.00123248	4355179	0.00112087	0.0949228
ACAGT	142899	0.00111738	3946882	0.00101579	0.09532
ACTGT	142899	0.00111738	3946882	0.00101579	0.09532
CTAAG	92091	0.000720092	2532242	0.00065171	0.0997799
CTTAG	92091	0.000720092	2532242	0.00065171	0.0997799
AAGAC	137992	0.00107901	3782071	0.000973372	0.103032
GTCTT	137992	0.00107901	3782071	0.000973372	0.103032
ACAGG	189454	0.00148141	5179569	0.00133304	0.105532
CCTGT	189454	0.00148141	5179569	0.00133304	0.105532
TACCC	70345	0.000550052	1920861	0.000494362	0.106746
GGGTA	70345	0.000550052	1920861	0.000494362	0.106746
AGTAG	125236	0.000979265	3417940	0.000879657	0.10727
CTACT	125236	0.000979265	3417940	0.000879657	0.10727
TAGTC	66715	0.000521668	1812830	0.000466558	0.111648
GACTA	66715	0.000521668	1812830	0.000466558	0.111648
TTAAG	122912	0.000961092	3330141	0.000857061	0.114562
CTTAA	122912	0.000961092	3330141	0.000857061	0.114562
TAAGG	90755	0.000709645	2458423	0.000632711	0.114751
CCTTA	90755	0.000709645	2458423	0.000632711	0.114751
TCCAC	146851	0.00114828	3972770	0.00102245	0.116063
GTGGA	146851	0.00114828	3972770	0.00102245	0.116063
CATGG	164592	0.001287	4450360	0.00114537	0.116592
CCATG	164592	0.001287	4450360	0.00114537	0.116592
AGCAC	131662	0.00102951	3556846	0.000915407	0.117472
GTGCT	131662	0.00102951	3556846	0.000915407	0.117472
TTCCA	227472	0.00177868	6144687	0.00158143	0.117547
TGGAA	227472	0.00177868	6144687	0.00158143	0.117547
TCCTG	241198	0.00188601	6502898	0.00167362	0.119478
CAGGA	241198	0.00188601	6502898	0.00167362	0.119478
TACTC	87697	0.000685734	2355964	0.000606342	0.123045
GAGTA	87697	0.000685734	2355964	0.000606342	0.123045
AGTGT	145507	0.00113777	3905719	0.00100519	0.12389
ACACT	145507	0.00113777	3905719	0.00100519	0.12389
TGCAG	222471	0.00173958	5961797	0.00153436	0.125533
CTGCA	222471	0.00173958	5961797	0.00153436	0.125533
AGCTA	123964	0.000969318	3319977	0.000854445	0.126141
TAGCT	123964	0.000969318	3319977	0.000854445	0.126141
AAGCA	192360	0.00150413	5129295	0.0013201	0.130508
TGCTT	192360	0.00150413	5129295	0.0013201	0.130508
AGAAG	228610	0.00178758	6090884	0.00156758	0.131332
CTTCT	228610	0.00178758	6090884	0.00156758	0.131332
ACTTG	140164	0.00109599	3727961	0.000959446	0.13306
CAAGT	140164	0.00109599	3727961	0.000959446	0.13306
AGCTG	206528	0.00161492	5485564	0.00141179	0.134424
CAGCT	206528	0.00161492	5485564	0.00141179	0.134424
ACTGC	152773	0.00119459	4053074	0.00104312	0.135585
GCAGT	152773	0.00119459	4053074	0.00104312	0.135585
TCCTC	188600	0.00147473	4998729	0.0012865	0.136552
GAGGA	188600	0.00147473	4998729	0.0012865	0.136552
AGAGC	150215	0.00117458	3977330	0.00102362	0.137565
GCTCT	150215	0.00117458	3977330	0.00102362	0.137565
GTGCC	114514	0.000895426	3030993	0.000780071	0.137915
GGCAC	114514	0.000895426	3030993	0.000780071	0.137915
TCAAG	157800	0.00123389	4167672	0.00107261	0.140079
CTTGA	157800	0.00123389	4167672	0.00107261	0.140079
TAGAG	133653	0.00104508	3529752	0.000908434	0.140127
CTCTA	133653	0.00104508	3529752	0.000908434	0.140127
TCTTG	174085	0.00136123	4595928	0.00118283	0.140481
CAAGA	174085	0.00136123	4595928	0.00118283	0.140481
GGCAG	204094	0.00159588	5383299	0.00138547	0.141387
CTGCC	204094	0.00159588	5383299	0.00138547	0.141387
AGGAC	109888	0.000859253	2895826	0.000745283	0.142299
GTCCT	109888	0.000859253	2895826	0.000745283	0.142299
AGCCA	206285	0.00161302	5431863	0.00139797	0.143084
TGGCT	206285	0.00161302	5431863	0.00139797	0.143084
GACAC	99245	0.000776032	2605907	0.000670668	0.145919
GTGTC	99245	0.000776032	2605907	0.000670668	0.145919
TTTTC	300629	0.00235072	7883964	0.00202905	0.147154
GAAAA	300629	0.00235072	7883964	0.00202905	0.147154
TTGGC	130392	0.00101958	3406182	0.000876631	0.151061
GCCAA	130392	0.00101958	3406182	0.000876631	0.151061
AAGCC	125508	0.000981391	3275352	0.00084296	0.152052
GGCTT	125508	0.000981391	3275352	0.00084296	0.152052
AGAAA	369815	0.00289171	9648739	0.00248324	0.152283
TTTCT	369815	0.00289171	9648739	0.00248324	0.152283
TGAGC	168754	0.00131955	4389772	0.00112977	0.155273
GCTCA	168754	0.00131955	4389772	0.00112977	0.155273
AGAGT	164508	0.00128635	4270699	0.00109913	0.157289
ACTCT	164508	0.00128635	4270699	0.00109913	0.157289
GTGGC	149040	0.0011654	3836890	0.00098748	0.16566
GCCAC	149040	0.0011654	3836890	0.00098748	0.16566
TGGAC	99197	0.000775656	2547444	0.000655622	0.168125
GTCCA	99197	0.000775656	2547444	0.000655622	0.168125
TCCAG	207609	0.00162337	5331139	0.00137205	0.168199
CTGGA	207609	0.00162337	5331139	0.00137205	0.168199
GACAG	169780	0.00132757	4346184	0.00111855	0.171313
CTGTC	169780	0.00132757	4346184	0.00111855	0.171313
ACAGA	245733	0.00192147	6282962	0.00161701	0.172512
TCTGT	245733	0.00192147	6282962	0.00161701	0.172512
AGGAA	248167	0.00194051	6328342	0.00162869	0.175171
TTCCT	248167	0.00194051	6328342	0.00162869	0.175171
AGACA	206157	0.00161201	5253387	0.00135204	0.175873
TGTCT	206157	0.00161201	5253387	0.00135204	0.175873
TAAAA	347754	0.00271921	8848951	0.00227741	0.177304
TTTTA	347754	0.00271921	8848951	0.00227741	0.177304
TGTGA	197290	0.00154268	5009851	0.00128936	0.179376
TCACA	197290	0.00154268	5009851	0.00128936	0.179376
AAAGA	313571	0.00245192	7953743	0.00204701	0.180491
TCTTT	313571	0.00245192	7953743	0.00204701	0.180491
GGAAG	204712	0.00160072	5189373	0.00133556	0.181099
CTTCC	204712	0.00160072	5189373	0.00133556	0.181099
AAAAC	248108	0.00194004	6286867	0.00161802	0.181509
GTTTT	248108	0.00194004	6286867	0.00161802	0.181509
ACATG	166395	0.0013011	4211108	0.00108379	0.182746
CATGT	166395	0.0013011	4211108	0.00108379	0.182746
ATGGG	144741	0.00113178	3660117	0.000941985	0.183559
CCCAT	144741	0.00113178	3660117	0.000941985	0.183559
AGACT	136015	0.00106355	3437120	0.000884593	0.184239
AGTCT	136015	0.00106355	3437120	0.000884593	0.184239
GGACC	71822	0.000561602	1808284	0.000465388	0.18792
GGTCC	71822	0.000561602	1808284	0.000465388	0.18792
TGGGC	162499	0.00127064	4077159	0.00104932	0.191379
GCCCA	162499	0.00127064	4077159	0.00104932	0.191379
AGGCA	218866	0.00171139	5446854	0.00140183	0.199529
TGCCT	218866	0.00171139	5446854	0.00140183	0.199529
TTAGG	97946	0.000765874	2437116	0.000627228	0.199709
CCTAA	97946	0.000765874	2437116	0.000627228	0.199709
TGAGA	237680	0.0018585	5904906	0.00151971	0.201249
TCTCA	237680	0.0018585	5904906	0.00151971	0.201249
CCGGG	55166	0.000431362	1365682	0.000351478	0.204801
CCCGG	55166	0.000431362	1365682	0.000351478	0.204801
AAGAG	203917	0.0015945	5047797	0.00129912	0.204869
CTCTT	203917	0.0015945	5047797	0.00129912	0.204869
AATCC	144281	0.00112818	3554806	0.000914882	0.20957
GGATT	144281	0.00112818	3554806	0.000914882	0.20957
AGTGA	188891	0.00147701	4643890	0.00119517	0.211726
TCACT	188891	0.00147701	4643890	0.00119517	0.211726
ACTAG	74053	0.000579047	1819187	0.000468195	0.212499
CTAGT	74053	0.000579047	1819187	0.000468195	0.212499
AGCTC	134207	0.00104941	3292260	0.000847312	0.213917
GAGCT	134207	0.00104941	3292260	0.000847312	0.213917
TTTTG	323628	0.00253056	7924478	0.00203948	0.215746
CAAAA	323628	0.00253056	7924478	0.00203948	0.215746
TTCTC	234076	0.00183032	5724315	0.00147324	0.217031
GAGAA	234076	0.00183032	5724315	0.00147324	0.217031
TGTGG	180298	0.00140981	4403857	0.0011334	0.218238
CCACA	180298	0.00140981	4403857	0.0011334	0.218238
AGGGC	126763	0.000991205	3084820	0.000793924	0.221934
GCCCT	126763	0.000991205	3084820	0.000793924	0.221934
CGGGG	45857	0.000358572	1114149	0.000286743	0.223545
CCCCG	45857	0.000358572	1114149	0.000286743	0.223545
TGTCC	128329	0.00100345	3113948	0.00080142	0.224814
GGACA	128329	0.00100345	3113948	0.00080142	0.224814
AAGGA	212229	0.00165949	5144885	0.00132411	0.225771
TCCTT	212229	0.00165949	5144885	0.00132411	0.225771
AGGCT	212442	0.00166116	5144294	0.00132396	0.226889
AGCCT	212442	0.00166116	5144294	0.00132396	0.226889
TGAGG	213812	0.00167187	5174610	0.00133176	0.227441
CCTCA	213812	0.00167187	5174610	0.00133176	0.227441
AAGCT	141417	0.00110579	3409892	0.000877586	0.23114
AGCTT	141417	0.00110579	3409892	0.000877586	0.23114
AGCCC	135465	0.00105925	3261809	0.000839475	0.232539
GGGCT	135465	0.00105925	3261809	0.000839475	0.232539
ACCCA	157330	0.00123022	3786343	0.000974471	0.233053
TGGGT	157330	0.00123022	3786343	0.000974471	0.233053
GCTTG	114233	0.000893228	2744353	0.0007063	0.234803
CAAGC	114233	0.000893228	2744353	0.0007063	0.234803
GAGTC	95431	0.000746209	2285435	0.00058819	0.237955
GACTC	95431	0.000746209	2285435	0.00058819	0.237955
AGGAG	243441	0.00190355	5828353	0.00150001	0.238248
CTCCT	243441	0.00190355	5828353	0.00150001	0.238248
AGTGC	129531	0.00101285	3096868	0.000797025	0.239637
GCACT	129531	0.00101285	3096868	0.000797025	0.239637
AAAGG	206673	0.00161605	4905241	0.00126244	0.246941
CCTTT	206673	0.00161605	4905241	0.00126244	0.246941
TGGCC	165916	0.00129736	3937504	0.00101337	0.247042
GGCCA	165916	0.00129736	3937504	0.00101337	0.247042
TCTAG	115039	0.000899531	2729390	0.000702449	0.247301
CTAGA	115039	0.000899531	2729390	0.000702449	0.247301
CAGAG	251828	0.00196913	5974522	0.00153763	0.24735
CTCTG	251828	0.00196913	5974522	0.00153763	0.24735
TTTGG	211783	0.00165601	5023821	0.00129295	0.247479
CCAAA	211783	0.00165601	5023821	0.00129295	0.247479
AGTGG	169954	0.00132893	4023501	0.00103551	0.249483
CCACT	169954	0.00132893	4023501	0.00103551	0.249483
TCTCC	197156	0.00154163	4660177	0.00119937	0.25105
GGAGA	197156	0.00154163	4660177	0.00119937	0.25105
GAGGC	211061	0.00165036	4972407	0.00127972	0.254351
GCCTC	211061	0.00165036	4972407	0.00127972	0.254351
CAAGG	147208	0.00115107	3464573	0.000891659	0.255365
CCTTG	147208	0.00115107	3464573	0.000891659	0.255365
ATGTG	180290	0.00140975	4231332	0.001089	0.258158
CACAT	180290	0.00140975	4231332	0.001089	0.258158
TAGGA	107947	0.000844076	2531186	0.000651438	0.25906
TCCTA	107947	0.000844076	2531186	0.000651438	0.25906
TGTGC	144701	0.00113147	3384452	0.000871038	0.261585
GCACA	144701	0.00113147	3384452	0.000871038	0.261585
AGGGT	120878	0.000945188	2816765	0.000724936	0.2653
ACCCT	120878	0.000945188	2816765	0.000724936	0.2653
CAGTG	211035	0.00165016	4914892	0.00126492	0.265862
CACTG	211035	0.00165016	4914892	0.00126492	0.265862
GTGAG	173792	0.00135894	3996975	0.00102868	0.278429
CTCAC	173792	0.00135894	3996975	0.00102868	0.278429
TGCAC	135364	0.00105846	3110611	0.000800561	0.279256
GTGCA	135364	0.00105846	3110611	0.000800561	0.279256
AGAGG	197674	0.00154568	4532869	0.0011666	0.281372
CCTCT	197674	0.00154568	4532869	0.0011666	0.281372
CTGAG	250107	0.00195568	5713942	0.00147057	0.285087
CTCAG	250107	0.00195568	5713942	0.00147057	0.285087
AACCC	119704	0.000936008	2728424	0.0007022	0.287406
GGGTT	119704	0.000936008	2728424	0.0007022	0.287406
CACAG	219229	0.00171423	4996636	0.00128596	0.28746
CTGTG	219229	0.00171423	4996636	0.00128596	0.28746
GGGTG	147007	0.0011495	3345480	0.000861008	0.288978
CACCC	147007	0.0011495	3345480	0.000861008	0.288978
AGTCC	102883	0.000804479	2339616	0.000602135	0.289713
GGACT	102883	0.000804479	2339616	0.000602135	0.289713
ATCCC	133441	0.00104342	3024595	0.000778424	0.29299
GGGAT	133441	0.00104342	3024595	0.000778424	0.29299
GGGCC	107465	0.000840307	2418020	0.000622313	0.300324
GGCCC	107465	0.000840307	2418020	0.000622313	0.300324
CCAGG	269869	0.0021102	6061363	0.00155998	0.30211
CCTGG	269869	0.0021102	6061363	0.00155998	0.30211
GAGCC	145701	0.00113929	3227678	0.00083069	0.315901
GGCTC	145701	0.00113929	3227678	0.00083069	0.315901
GACCC	85763	0.000670611	1898502	0.000488607	0.31663
GGGTC	85763	0.000670611	1898502	0.000488607	0.31663
TTTCC	234755	0.00183563	5184740	0.00133437	0.31893
GGAAA	234755	0.00183563	5184740	0.00133437	0.31893
TGGAG	217054	0.00169722	4785094	0.00123151	0.320748
CTCCA	217054	0.00169722	4785094	0.00123151	0.320748
GAGAC	159397	0.00124638	3509088	0.000903115	0.32215
GTCTC	159397	0.00124638	3509088	0.000903115	0.32215
TGGGA	262674	0.00205394	5782399	0.00148819	0.322203
TCCCA	262674	0.00205394	5782399	0.00148819	0.322203
TTGGG	168418	0.00131692	3676627	0.000946234	0.330561
CCCAA	168418	0.00131692	3676627	0.000946234	0.330561
GCTAG	66524	0.000520175	1448511	0.000372796	0.333134
CTAGC	66524	0.000520175	1448511	0.000372796	0.333134
TGCCC	157784	0.00123377	3386936	0.000871678	0.347409
GGGCA	157784	0.00123377	3386936	0.000871678	0.347409
GTGGG	162201	0.00126831	3477391	0.000894958	0.348662
CCCAC	162201	0.00126831	3477391	0.000894958	0.348662
AGAGA	265645	0.00207717	5681449	0.0014622	0.351062
TCTCT	265645	0.00207717	5681449	0.0014622	0.351062
CTGGG	301818	0.00236002	6422530	0.00165293	0.35612
CCCAG	301818	0.00236002	6422530	0.00165293	0.35612
GGAGC	124048	0.000969975	2627333	0.000676183	0.360807
GCTCC	124048	0.000969975	2627333	0.000676183	0.360807
AAAAG	309053	0.00241659	6544685	0.00168437	0.360967
CTTTT	309053	0.00241659	6544685	0.00168437	0.360967
GAGAG	188644	0.00147507	3909492	0.00100617	0.382562
CTCTC	188644	0.00147507	3909492	0.00100617	0.382562
GAGTG	152635	0.00119351	3131147	0.000805847	0.392758
CACTC	152635	0.00119351	3131147	0.000805847	0.392758
GTCCC	102324	0.000800108	2085741	0.000536796	0.399128
GGGAC	102324	0.000800108	2085741	0.000536796	0.399128
ACACA	246084	0.00192422	5013970	0.00129042	0.399553
TGTGT	246084	0.00192422	5013970	0.00129042	0.399553
GGAGG	260857	0.00203973	5285285	0.00136025	0.405154
CCTCC	260857	0.00203973	5285285	0.00136025	0.405154
TTGGA	163074	0.00127513	3181756	0.000818872	0.442879
TCCAA	163074	0.00127513	3181756	0.000818872	0.442879
GTGTG	205952	0.00161041	3930149	0.00101148	0.465074
CACAC	205952	0.00161041	3930149	0.00101148	0.465074
TTCCC	186385	0.00145741	3556296	0.000915265	0.465203
GGGAA	186385	0.00145741	3556296	0.000915265	0.465203
CAGGG	195251	0.00152674	3706104	0.00095382	0.470412
CCCTG	195251	0.00152674	3706104	0.00095382	0.470412
CTAGG	90462	0.000707354	1702111	0.000438063	0.479168
CCTAG	90462	0.000707354	1702111	0.000438063	0.479168
TAGGG	80138	0.000626627	1481780	0.000381358	0.496614
CCCTA	80138	0.000626627	1481780	0.000381358	0.496614
GGGGC	117105	0.000915685	2164038	0.000556947	0.497203
GCCCC	117105	0.000915685	2164038	0.000556947	0.497203
TGGGG	194674	0.00152222	3589881	0.000923909	0.499315
CCCCA	194674	0.00152222	3589881	0.000923909	0.499315
CTTGG	163443	0.00127802	3010978	0.000774919	0.500307
CCAAG	163443	0.00127802	3010978	0.000774919	0.500307
ACTCC	146090	0.00114233	2628459	0.000676473	0.523933
GGAGT	146090	0.00114233	2628459	0.000676473	0.523933
AAGGG	145349	0.00113654	2602123	0.000669695	0.528918
CCCTT	145349	0.00113654	2602123	0.000669695	0.528918
ACCCC	114342	0.000894081	2038946	0.000524753	0.532869
GGGGT	114342	0.000894081	2038946	0.000524753	0.532869
AGGGA	193014	0.00150924	2910891	0.000749161	0.700411
TCCCT	193014	0.00150924	2910891	0.000749161	0.700411
GAGGG	160067	0.00125162	2401558	0.000618076	0.705583
CCCTC	160067	0.00125162	2401558	0.000618076	0.705583
GGGAG	229271	0.00179275	3308882	0.000851589	0.744402
CTCCC	229271	0.00179275	3308882	0.000851589	0.744402
TCCCC	149235	0.00116692	1879667	0.00048376	0.880535
GGGGA	149235	0.00116692	1879667	0.00048376	0.880535
AGGGG	140151	0.00109589	1378617	0.000354807	1.12775
CCCCT	140151	0.00109589	1378617	0.000354807	1.12775
AAAAA	786267	0.0061481	5107404	0.00131447	1.54271
TTTTT	786267	0.0061481	5107404	0.00131447	1.54271
GGGGG	110807	0.000866439	433538	0.000111577	2.04967
CCCCC	110807	0.000866439	433538	0.000111577	2.04967

## Sheet: Scrappie
kmer	refCount	refFraction	readCount	readFraction	logFoldChange
AAAAA	786267	0.0061481	32970156	0.00887658	-0.367273
TTTTT	786267	0.0061481	32970156	0.00887658	-0.367273
ATCTA	104851	0.000819867	3652351	0.000983325	-0.181798
TAGAT	104851	0.000819867	3652351	0.000983325	-0.181798
TATCA	111282	0.000870153	3808720	0.00102542	-0.164193
TGATA	111282	0.000870153	3808720	0.00102542	-0.164193
ATCAG	122694	0.000959388	4129286	0.00111173	-0.147378
CTGAT	122694	0.000959388	4129286	0.00111173	-0.147378
ATATC	115375	0.000902158	3879936	0.0010446	-0.146598
GATAT	115375	0.000902158	3879936	0.0010446	-0.146598
ATACT	100690	0.000787331	3383357	0.000910904	-0.145789
AGTAT	100690	0.000787331	3383357	0.000910904	-0.145789
AGATA	147911	0.00115657	4964370	0.00133656	-0.144643
TATCT	147911	0.00115657	4964370	0.00133656	-0.144643
TACTG	102285	0.000799803	3429037	0.000923202	-0.143483
CAGTA	102285	0.000799803	3429037	0.000923202	-0.143483
TATAG	92351	0.000722125	3072014	0.000827081	-0.135704
CTATA	92351	0.000722125	3072014	0.000827081	-0.135704
GGGGG	110807	0.000866439	3663329	0.000986281	-0.129549
CCCCC	110807	0.000866439	3663329	0.000986281	-0.129549
TAGGC	76061	0.000594748	2500571	0.000673231	-0.12395
GCCTA	76061	0.000594748	2500571	0.000673231	-0.12395
ATCAA	133674	0.00104524	4387833	0.00118134	-0.122398
TTGAT	133674	0.00104524	4387833	0.00118134	-0.122398
AATAT	227066	0.00177551	7453272	0.00200665	-0.122379
ATATT	227066	0.00177551	7453272	0.00200665	-0.122379
TCAGA	187591	0.00146684	6140201	0.00165313	-0.11956
TCTGA	187591	0.00146684	6140201	0.00165313	-0.11956
AATCT	157586	0.00123222	5149210	0.00138633	-0.117839
AGATT	157586	0.00123222	5149210	0.00138633	-0.117839
AATTC	150314	0.00117536	4904557	0.00132046	-0.116405
GAATT	150314	0.00117536	4904557	0.00132046	-0.116405
AAATC	168589	0.00131826	5498898	0.00148047	-0.116051
GATTT	168589	0.00131826	5498898	0.00148047	-0.116051
ATGAT	140928	0.00110197	4593789	0.00123679	-0.115423
ATCAT	140928	0.00110197	4593789	0.00123679	-0.115423
ATTTA	226288	0.00176943	7352911	0.00197963	-0.112255
TAAAT	226288	0.00176943	7352911	0.00197963	-0.112255
TTAGA	120819	0.000944727	3920742	0.00105558	-0.110954
TCTAA	120819	0.000944727	3920742	0.00105558	-0.110954
ATAGA	132196	0.00103369	4288450	0.00115458	-0.110607
TCTAT	132196	0.00103369	4288450	0.00115458	-0.110607
TATAA	165035	0.00129047	5340719	0.00143789	-0.10817
TTATA	165035	0.00129047	5340719	0.00143789	-0.10817
ATCTG	163704	0.00128006	5292905	0.00142501	-0.107274
CAGAT	163704	0.00128006	5292905	0.00142501	-0.107274
ATTCA	182244	0.00142503	5888454	0.00158535	-0.106614
TGAAT	182244	0.00142503	5888454	0.00158535	-0.106614
ATGCA	154640	0.00120918	4993236	0.00134433	-0.105951
TGCAT	154640	0.00120918	4993236	0.00134433	-0.105951
ATTCT	219583	0.001717	7088885	0.00190855	-0.105765
AGAAT	219583	0.001717	7088885	0.00190855	-0.105765
TTTCA	278113	0.00217466	8977775	0.00241709	-0.105692
TGAAA	278113	0.00217466	8977775	0.00241709	-0.105692
ATTTG	206682	0.00161612	6666614	0.00179486	-0.104898
CAAAT	206682	0.00161612	6666614	0.00179486	-0.104898
ATATA	212344	0.00166039	6843733	0.00184254	-0.104093
TATAT	212344	0.00166039	6843733	0.00184254	-0.104093
AATCA	160148	0.00125225	5156274	0.00138823	-0.103083
TGATT	160148	0.00125225	5156274	0.00138823	-0.103083
TTCAG	184596	0.00144342	5943221	0.0016001	-0.103049
CTGAA	184596	0.00144342	5943221	0.0016001	-0.103049
GATAG	76399	0.000597391	2453327	0.000660511	-0.100442
CTATC	76399	0.000597391	2453327	0.000660511	-0.100442
TATGA	118471	0.000926367	3803285	0.00102396	-0.100164
TCATA	118471	0.000926367	3803285	0.00102396	-0.100164
TTTAG	149096	0.00116583	4785429	0.00128838	-0.0999522
CTAAA	149096	0.00116583	4785429	0.00128838	-0.0999522
ATAAA	292277	0.00228542	9372193	0.00252328	-0.0990121
TTTAT	292277	0.00228542	9372193	0.00252328	-0.0990121
ACTGA	141720	0.00110816	4539582	0.0012222	-0.0979486
TCAGT	141720	0.00110816	4539582	0.0012222	-0.0979486
AATGC	146270	0.00114374	4683865	0.00126104	-0.0976364
GCATT	146270	0.00114374	4683865	0.00126104	-0.0976364
ATTGA	129537	0.0010129	4142721	0.00111535	-0.0963532
TCAAT	129537	0.0010129	4142721	0.00111535	-0.0963532
TAGTA	92633	0.00072433	2959325	0.000796741	-0.0952827
TACTA	92633	0.00072433	2959325	0.000796741	-0.0952827
ATAAT	181300	0.00141765	5785943	0.00155775	-0.0942452
ATTAT	181300	0.00141765	5785943	0.00155775	-0.0942452
TGATC	110217	0.000861826	3515189	0.000946397	-0.0936091
GATCA	110217	0.000861826	3515189	0.000946397	-0.0936091
TATTC	128036	0.00100116	4078046	0.00109794	-0.0922734
GAATA	128036	0.00100116	4078046	0.00109794	-0.0922734
TGATG	158382	0.00123844	5041759	0.0013574	-0.0917122
CATCA	158382	0.00123844	5041759	0.0013574	-0.0917122
ATGAA	203972	0.00159493	6492268	0.00174792	-0.0915962
TTCAT	203972	0.00159493	6492268	0.00174792	-0.0915962
AAGTA	128155	0.00100209	4076272	0.00109746	-0.0909093
TACTT	128155	0.00100209	4076272	0.00109746	-0.0909093
TCAGC	166866	0.00130478	5307546	0.00142895	-0.0909054
GCTGA	166866	0.00130478	5307546	0.00142895	-0.0909054
TTTGA	238281	0.0018632	7565077	0.00203675	-0.0890588
TCAAA	238281	0.0018632	7565077	0.00203675	-0.0890588
TAATA	156280	0.00122201	4952983	0.0013335	-0.0873077
TATTA	156280	0.00122201	4952983	0.0013335	-0.0873077
AACTA	116176	0.000908421	3679034	0.000990509	-0.0865109
TAGTT	116176	0.000908421	3679034	0.000990509	-0.0865109
TAGAA	164056	0.00128281	5193247	0.00139818	-0.0861183
TTCTA	164056	0.00128281	5193247	0.00139818	-0.0861183
AAACT	224168	0.00175285	7094944	0.00191018	-0.0859536
AGTTT	224168	0.00175285	7094944	0.00191018	-0.0859536
TCATG	152497	0.00119243	4825495	0.00129917	-0.0857354
CATGA	152497	0.00119243	4825495	0.00129917	-0.0857354
TTCTG	252721	0.00197611	7987202	0.0021504	-0.0845214
CAGAA	252721	0.00197611	7987202	0.0021504	-0.0845214
TCTAG	115039	0.000899531	3634935	0.000978636	-0.084287
CTAGA	115039	0.000899531	3634935	0.000978636	-0.084287
ATGTA	140776	0.00110078	4446201	0.00119705	-0.083847
TACAT	140776	0.00110078	4446201	0.00119705	-0.083847
TCTGC	180637	0.00141246	5700604	0.00153478	-0.0830496
GCAGA	180637	0.00141246	5700604	0.00153478	-0.0830496
ATGCT	147762	0.0011554	4659052	0.00125436	-0.0821761
AGCAT	147762	0.0011554	4659052	0.00125436	-0.0821761
ATTTC	218095	0.00170536	6874316	0.00185078	-0.0818284
GAAAT	218095	0.00170536	6874316	0.00185078	-0.0818284
TGCAG	222471	0.00173958	7003896	0.00188566	-0.0806368
CTGCA	222471	0.00173958	7003896	0.00188566	-0.0806368
AGATC	108410	0.000847696	3408040	0.000917549	-0.079184
GATCT	108410	0.000847696	3408040	0.000917549	-0.079184
AAATA	351142	0.0027457	11031224	0.00296994	-0.0785061
TATTT	351142	0.0027457	11031224	0.00296994	-0.0785061
AGTAC	63242	0.000494512	1986409	0.000534802	-0.0783268
GTACT	63242	0.000494512	1986409	0.000534802	-0.0783268
ATCCT	148479	0.00116101	4663405	0.00125553	-0.0782693
AGGAT	148479	0.00116101	4663405	0.00125553	-0.0782693
GATAC	62219	0.000486512	1953504	0.000525943	-0.0779312
GTATC	62219	0.000486512	1953504	0.000525943	-0.0779312
TTATC	107862	0.000843411	3383673	0.000910989	-0.0770761
GATAA	107862	0.000843411	3383673	0.000910989	-0.0770761
TAATG	120104	0.000939136	3766331	0.00101401	-0.0767102
CATTA	120104	0.000939136	3766331	0.00101401	-0.0767102
AGCAG	205734	0.00160871	6450704	0.00173673	-0.0765722
CTGCT	205734	0.00160871	6450704	0.00173673	-0.0765722
AGTAA	121602	0.000950849	3807706	0.00102515	-0.0752405
TTACT	121602	0.000950849	3807706	0.00102515	-0.0752405
AGGCA	218866	0.00171139	6853161	0.00184508	-0.0752173
TGCCT	218866	0.00171139	6853161	0.00184508	-0.0752173
ATAGT	96751	0.00075653	3029189	0.000815551	-0.0751212
ACTAT	96751	0.00075653	3029189	0.000815551	-0.0751212
AAGAT	165763	0.00129616	5186682	0.00139641	-0.0745021
ATCTT	165763	0.00129616	5186682	0.00139641	-0.0745021
TTATG	128292	0.00100316	4010719	0.00107981	-0.0736286
CATAA	128292	0.00100316	4010719	0.00107981	-0.0736286
ACTAC	77434	0.000605484	2412926	0.000649634	-0.0703811
GTAGT	77434	0.000605484	2412926	0.000649634	-0.0703811
ATACA	164161	0.00128363	5101544	0.00137349	-0.0676625
TGTAT	164161	0.00128363	5101544	0.00137349	-0.0676625
TAGAC	76425	0.000597594	2374969	0.000639415	-0.0676415
GTCTA	76425	0.000597594	2374969	0.000639415	-0.0676415
ACATC	121015	0.000946259	3760580	0.00101246	-0.0676257
GATGT	121015	0.000946259	3760580	0.00101246	-0.0676257
AGGTA	98130	0.000767313	3048986	0.000820881	-0.0674829
TACCT	98130	0.000767313	3048986	0.000820881	-0.0674829
ATAGC	80154	0.000626753	2489591	0.000670275	-0.0671356
GCTAT	80154	0.000626753	2489591	0.000670275	-0.0671356
AAATG	270663	0.00211641	8404416	0.00226273	-0.0668497
CATTT	270663	0.00211641	8404416	0.00226273	-0.0668497
ACTAG	74053	0.000579047	2298131	0.000618728	-0.0662821
CTAGT	74053	0.000579047	2298131	0.000618728	-0.0662821
TAAAG	149026	0.00116529	4623252	0.00124472	-0.0659445
CTTTA	149026	0.00116529	4623252	0.00124472	-0.0659445
TATGC	78143	0.000611028	2423535	0.00065249	-0.0656537
GCATA	78143	0.000611028	2423535	0.00065249	-0.0656537
AAGCA	192360	0.00150413	5964869	0.00160593	-0.0654854
TGCTT	192360	0.00150413	5964869	0.00160593	-0.0654854
AATTA	200510	0.00156786	6217332	0.0016739	-0.0654437
TAATT	200510	0.00156786	6217332	0.0016739	-0.0654437
ATTAA	174821	0.00136699	5418638	0.00145886	-0.0650489
TTAAT	174821	0.00136699	5418638	0.00145886	-0.0650489
AATGA	195306	0.00152717	6051799	0.00162933	-0.064755
TCATT	195306	0.00152717	6051799	0.00162933	-0.064755
GTTTG	148327	0.00115982	4594697	0.00123703	-0.0644505
CAAAC	148327	0.00115982	4594697	0.00123703	-0.0644505
AACTG	149719	0.00117071	4631032	0.00124682	-0.0629865
CAGTT	149719	0.00117071	4631032	0.00124682	-0.0629865
ATCAC	142731	0.00111606	4411903	0.00118782	-0.0623113
GTGAT	142731	0.00111606	4411903	0.00118782	-0.0623113
AATAC	128624	0.00100576	3975815	0.00107041	-0.0623033
GTATT	128624	0.00100576	3975815	0.00107041	-0.0623033
TGTAG	120838	0.000944875	3733514	0.00100518	-0.061866
CTACA	120838	0.000944875	3733514	0.00100518	-0.061866
TTGAA	230651	0.00180354	7124130	0.00191804	-0.0615488
TTCAA	230651	0.00180354	7124130	0.00191804	-0.0615488
GAATC	107861	0.000843403	3329966	0.000896529	-0.0610857
GATTC	107861	0.000843403	3329966	0.000896529	-0.0610857
AAATT	275519	0.00215438	8499668	0.00228837	-0.0603375
AATTT	275519	0.00215438	8499668	0.00228837	-0.0603375
AGTAG	125236	0.000979265	3861448	0.00103962	-0.0598092
CTACT	125236	0.000979265	3861448	0.00103962	-0.0598092
GGCTG	236801	0.00185163	7298154	0.00196489	-0.0593683
CAGCC	236801	0.00185163	7298154	0.00196489	-0.0593683
TAGCA	100995	0.000789716	3112580	0.000838002	-0.0593479
TGCTA	100995	0.000789716	3112580	0.000838002	-0.0593479
GCAGC	141436	0.00110594	4356142	0.00117281	-0.0587064
GCTGC	141436	0.00110594	4356142	0.00117281	-0.0587064
TACAG	154831	0.00121068	4757068	0.00128075	-0.0562643
CTGTA	154831	0.00121068	4757068	0.00128075	-0.0562643
ACTAA	111934	0.000875252	3439079	0.000925906	-0.0562613
TTAGT	111934	0.000875252	3439079	0.000925906	-0.0562613
ACTGC	152773	0.00119459	4690823	0.00126291	-0.0556218
GCAGT	152773	0.00119459	4690823	0.00126291	-0.0556218
GTATG	78593	0.000614546	2413050	0.000649667	-0.0555758
CATAC	78593	0.000614546	2413050	0.000649667	-0.0555758
TCTAC	110931	0.000867409	3405666	0.00091691	-0.0554991
GTAGA	110931	0.000867409	3405666	0.00091691	-0.0554991
TAAAA	347754	0.00271921	10660938	0.00287025	-0.054058
TTTTA	347754	0.00271921	10660938	0.00287025	-0.054058
AATAA	271458	0.00212263	8321467	0.00224039	-0.0539981
TTATT	271458	0.00212263	8321467	0.00224039	-0.0539981
AGTCA	131293	0.00102663	4022673	0.00108303	-0.0534821
TGACT	131293	0.00102663	4022673	0.00108303	-0.0534821
GACTG	106308	0.00083126	3254046	0.000876089	-0.0525256
CAGTC	106308	0.00083126	3254046	0.000876089	-0.0525256
AATAG	126221	0.000986967	3862197	0.00103982	-0.0521688
CTATT	126221	0.000986967	3862197	0.00103982	-0.0521688
TGCTG	215832	0.00168767	6602497	0.0017776	-0.0519145
CAGCA	215832	0.00168767	6602497	0.0017776	-0.0519145
TAGTC	66715	0.000521668	2040565	0.000549383	-0.0517639
GACTA	66715	0.000521668	2040565	0.000549383	-0.0517639
GATTG	91193	0.00071307	2787273	0.00075042	-0.0510525
CAATC	91193	0.00071307	2787273	0.00075042	-0.0510525
ATGAG	155006	0.00121205	4736428	0.00127519	-0.0507864
CTCAT	155006	0.00121205	4736428	0.00127519	-0.0507864
AGACT	136015	0.00106355	4154570	0.00111854	-0.0504107
AGTCT	136015	0.00106355	4154570	0.00111854	-0.0504107
ATTAG	117232	0.000916679	3579988	0.000963843	-0.0501715
CTAAT	117232	0.000916679	3579988	0.000963843	-0.0501715
TACAA	156433	0.00122321	4776159	0.00128589	-0.0499758
TTGTA	156433	0.00122321	4776159	0.00128589	-0.0499758
TTGAG	187168	0.00146353	5712687	0.00153803	-0.0496498
CTCAA	187168	0.00146353	5712687	0.00153803	-0.0496498
GCATG	134231	0.0010496	4095189	0.00110255	-0.0492176
CATGC	134231	0.0010496	4095189	0.00110255	-0.0492176
TATAC	87787	0.000686438	2676859	0.000720693	-0.0486976
GTATA	87787	0.000686438	2676859	0.000720693	-0.0486976
GATGC	86717	0.000678071	2639817	0.00071072	-0.0470266
GCATC	86717	0.000678071	2639817	0.00071072	-0.0470266
GGCAG	204094	0.00159588	6208637	0.00167156	-0.0463277
CTGCC	204094	0.00159588	6208637	0.00167156	-0.0463277
TAAAC	117252	0.000916835	3565640	0.00095998	-0.0459851
GTTTA	117252	0.000916835	3565640	0.00095998	-0.0459851
AAAGT	200669	0.0015691	6099584	0.0016422	-0.0455307
ACTTT	200669	0.0015691	6099584	0.0016422	-0.0455307
TGAGA	237680	0.0018585	7204399	0.00193965	-0.0427335
TCTCA	237680	0.0018585	7204399	0.00193965	-0.0427335
ATAAG	111323	0.000870474	3372864	0.000908079	-0.0422933
CTTAT	111323	0.000870474	3372864	0.000908079	-0.0422933
TTTAC	130913	0.00102366	3964289	0.00106731	-0.0417605
GTAAA	130913	0.00102366	3964289	0.00106731	-0.0417605
ATTAC	118442	0.00092614	3585142	0.000965231	-0.0413417
GTAAT	118442	0.00092614	3585142	0.000965231	-0.0413417
AATGT	190101	0.00148647	5752324	0.0015487	-0.0410154
ACATT	190101	0.00148647	5752324	0.0015487	-0.0410154
ATGGC	119952	0.000937947	3629010	0.000977041	-0.0408352
GCCAT	119952	0.000937947	3629010	0.000977041	-0.0408352
ATCTC	159461	0.00124688	4822661	0.00129841	-0.0404934
GAGAT	159461	0.00124688	4822661	0.00129841	-0.0404934
AAGGC	127149	0.000994223	3843260	0.00103472	-0.0399283
GCCTT	127149	0.000994223	3843260	0.00103472	-0.0399283
TGAGG	213812	0.00167187	6460948	0.00173949	-0.0396459
CCTCA	213812	0.00167187	6460948	0.00173949	-0.0396459
AAAAT	414850	0.00324386	12530159	0.0033735	-0.0391884
ATTTT	414850	0.00324386	12530159	0.0033735	-0.0391884
AGATG	179872	0.00140648	5432226	0.00146252	-0.0390705
CATCT	179872	0.00140648	5432226	0.00146252	-0.0390705
GCCAG	176940	0.00138356	5340537	0.00143784	-0.0384825
CTGGC	176940	0.00138356	5340537	0.00143784	-0.0384825
ATATG	138330	0.00108165	4172940	0.00112348	-0.0379456
CATAT	138330	0.00108165	4172940	0.00112348	-0.0379456
ACTCA	145827	0.00114027	4398689	0.00118426	-0.0378525
TGAGT	145827	0.00114027	4398689	0.00118426	-0.0378525
AGCCA	206285	0.00161302	6221929	0.00167513	-0.0377882
TGGCT	206285	0.00161302	6221929	0.00167513	-0.0377882
TTAAA	268033	0.00209584	8083370	0.00217629	-0.0376657
TTTAA	268033	0.00209584	8083370	0.00217629	-0.0376657
TAGAG	133653	0.00104508	4029121	0.00108476	-0.0372683
CTCTA	133653	0.00104508	4029121	0.00108476	-0.0372683
ATGTC	116442	0.000910501	3509223	0.000944791	-0.0369683
GACAT	116442	0.000910501	3509223	0.000944791	-0.0369683
AGGCT	212442	0.00166116	6399795	0.00172302	-0.0365639
AGCCT	212442	0.00166116	6399795	0.00172302	-0.0365639
TATTG	117910	0.00092198	3551902	0.000956281	-0.0365286
CAATA	117910	0.00092198	3551902	0.000956281	-0.0365286
TCATC	131046	0.0010247	3947446	0.00106277	-0.0364873
GATGA	131046	0.0010247	3947446	0.00106277	-0.0364873
ACCTA	81960	0.000640874	2466307	0.000664006	-0.0354575
TAGGT	81960	0.000640874	2466307	0.000664006	-0.0354575
GAAAC	185214	0.00144825	5573163	0.00150047	-0.0354178
GTTTC	185214	0.00144825	5573163	0.00150047	-0.0354178
TGTAC	81967	0.000640929	2464614	0.00066355	-0.0346854
GTACA	81967	0.000640929	2464614	0.00066355	-0.0346854
GTCTG	124694	0.000975027	3749137	0.00100938	-0.0346299
CAGAC	124694	0.000975027	3749137	0.00100938	-0.0346299
ACAAA	284385	0.00222371	8545939	0.00230083	-0.0340942
TTTGT	284385	0.00222371	8545939	0.00230083	-0.0340942
ATGCC	124910	0.000976716	3752275	0.00101023	-0.0337358
GGCAT	124910	0.000976716	3752275	0.00101023	-0.0337358
GTCAG	124728	0.000975292	3741933	0.00100744	-0.0324339
CTGAC	124728	0.000975292	3741933	0.00100744	-0.0324339
TATGG	97670	0.000763716	2928636	0.000788479	-0.0319093
CCATA	97670	0.000763716	2928636	0.000788479	-0.0319093
TGTGA	197290	0.00154268	5911444	0.00159154	-0.0311824
TCACA	197290	0.00154268	5911444	0.00159154	-0.0311824
TTTGC	164856	0.00128907	4937332	0.00132928	-0.0307197
GCAAA	164856	0.00128907	4937332	0.00132928	-0.0307197
ACTTA	109534	0.000856485	3280292	0.000883156	-0.0306644
TAAGT	109534	0.000856485	3280292	0.000883156	-0.0306644
AATTG	135985	0.00106331	4069825	0.00109572	-0.0300224
CAATT	135985	0.00106331	4069825	0.00109572	-0.0300224
AGTTC	122350	0.000956698	3661354	0.000985749	-0.0299142
GAACT	122350	0.000956698	3661354	0.000985749	-0.0299142
GCAGG	188471	0.00147372	5637705	0.00151784	-0.0294999
CCTGC	188471	0.00147372	5637705	0.00151784	-0.0294999
AAACA	284843	0.00222729	8518151	0.00229335	-0.0292281
TGTTT	284843	0.00222729	8518151	0.00229335	-0.0292281
TTTTG	323628	0.00253056	9676823	0.0026053	-0.0291059
CAAAA	323628	0.00253056	9676823	0.0026053	-0.0291059
TCAAG	157800	0.00123389	4716975	0.00126995	-0.0288063
CTTGA	157800	0.00123389	4716975	0.00126995	-0.0288063
TAATC	114901	0.000898452	3432720	0.000924194	-0.028249
GATTA	114901	0.000898452	3432720	0.000924194	-0.028249
ACTGG	131955	0.0010318	3941520	0.00106118	-0.0280724
CCAGT	131955	0.0010318	3941520	0.00106118	-0.0280724
CTGAG	250107	0.00195568	7468518	0.00201075	-0.0277747
CTCAG	250107	0.00195568	7468518	0.00201075	-0.0277747
TTAGG	97946	0.000765874	2924578	0.000787386	-0.0277009
CCTAA	97946	0.000765874	2924578	0.000787386	-0.0277009
ACCTG	167643	0.00131086	5004985	0.0013475	-0.0275647
CAGGT	167643	0.00131086	5004985	0.0013475	-0.0275647
TGAAG	177045	0.00138438	5285086	0.00142291	-0.0274519
CTTCA	177045	0.00138438	5285086	0.00142291	-0.0274519
TCTGG	179002	0.00139968	5340450	0.00143781	-0.0268799
CCAGA	179002	0.00139968	5340450	0.00143781	-0.0268799
ATTGC	109145	0.000853443	3255250	0.000876413	-0.0265588
GCAAT	109145	0.000853443	3255250	0.000876413	-0.0265588
AGAGT	164508	0.00128635	4906100	0.00132087	-0.0264871
ACTCT	164508	0.00128635	4906100	0.00132087	-0.0264871
AGACA	206157	0.00161201	6124942	0.00164902	-0.0226982
TGTCT	206157	0.00161201	6124942	0.00164902	-0.0226982
ATCCA	150814	0.00117927	4478551	0.00120576	-0.0222192
TGGAT	150814	0.00117927	4478551	0.00120576	-0.0222192
TTACA	170969	0.00133687	5075979	0.00136661	-0.0220041
TGTAA	170969	0.00133687	5075979	0.00136661	-0.0220041
ACAGC	137614	0.00107605	4079811	0.00109841	-0.020565
GCTGT	137614	0.00107605	4079811	0.00109841	-0.020565
TAAGC	76975	0.000601895	2280285	0.000613923	-0.0197867
GCTTA	76975	0.000601895	2280285	0.000613923	-0.0197867
AGGCC	157619	0.00123248	4668847	0.001257	-0.0196984
GGCCT	157619	0.00123248	4668847	0.001257	-0.0196984
CAATG	127292	0.000995341	3767580	0.00101435	-0.0189162
CATTG	127292	0.000995341	3767580	0.00101435	-0.0189162
CATAG	100983	0.000789622	2988192	0.000804513	-0.0186833
CTATG	100983	0.000789622	2988192	0.000804513	-0.0186833
TTCAC	158711	0.00124102	4695229	0.0012641	-0.0184289
GTGAA	158711	0.00124102	4695229	0.0012641	-0.0184289
AGTTA	103162	0.00080666	3051397	0.00082153	-0.0182659
TAACT	103162	0.00080666	3051397	0.00082153	-0.0182659
TAGTG	84648	0.000661893	2500704	0.000673266	-0.0170378
CACTA	84648	0.000661893	2500704	0.000673266	-0.0170378
AATCC	144281	0.00112818	4261787	0.0011474	-0.0168927
GGATT	144281	0.00112818	4261787	0.0011474	-0.0168927
GAGGC	211061	0.00165036	6233811	0.00167833	-0.0168076
GCCTC	211061	0.00165036	6233811	0.00167833	-0.0168076
ATAGG	86853	0.000679134	2563899	0.000690281	-0.0162791
CCTAT	86853	0.000679134	2563899	0.000690281	-0.0162791
TCAAC	111729	0.000873649	3296935	0.000887636	-0.0158839
GTTGA	111729	0.000873649	3296935	0.000887636	-0.0158839
TGACA	146367	0.0011445	4314466	0.00116159	-0.0148234
TGTCA	146367	0.0011445	4314466	0.00116159	-0.0148234
AAAGC	165222	0.00129193	4868101	0.00131064	-0.0143809
GCTTT	165222	0.00129193	4868101	0.00131064	-0.0143809
TTTGG	211783	0.00165601	6237033	0.0016792	-0.0139094
CCAAA	211783	0.00165601	6237033	0.0016792	-0.0139094
AACAT	191919	0.00150068	5644819	0.00151976	-0.0126317
ATGTT	191919	0.00150068	5644819	0.00151976	-0.0126317
AGCTG	206528	0.00161492	6073869	0.00163527	-0.0125268
CAGCT	206528	0.00161492	6073869	0.00163527	-0.0125268
GCTTG	114233	0.000893228	3359416	0.000904458	-0.0124939
CAAGC	114233	0.000893228	3359416	0.000904458	-0.0124939
AACTC	144106	0.00112682	4236244	0.00114053	-0.0120948
GAGTT	144106	0.00112682	4236244	0.00114053	-0.0120948
TACCA	97654	0.000763591	2865699	0.000771534	-0.0103486
TGGTA	97654	0.000763591	2865699	0.000771534	-0.0103486
TCCTG	241198	0.00188601	7077942	0.0019056	-0.010332
CAGGA	241198	0.00188601	7077942	0.0019056	-0.010332
AAGTT	159007	0.00124333	4665780	0.00125617	-0.0102738
AACTT	159007	0.00124333	4665780	0.00125617	-0.0102738
AGCAA	174613	0.00136536	5120590	0.00137862	-0.00966453
TTGCT	174613	0.00136536	5120590	0.00137862	-0.00966453
TACTC	87697	0.000685734	2570485	0.000692054	-0.00917387
GAGTA	87697	0.000685734	2570485	0.000692054	-0.00917387
AGTGT	145507	0.00113777	4264892	0.00114824	-0.00915962
ACACT	145507	0.00113777	4264892	0.00114824	-0.00915962
GACAG	169780	0.00132757	4970170	0.00133812	-0.00791752
CTGTC	169780	0.00132757	4970170	0.00133812	-0.00791752
TAGGA	107947	0.000844076	3158915	0.000850477	-0.00755521
TCCTA	107947	0.000844076	3158915	0.000850477	-0.00755521
AAACC	153025	0.00119656	4477298	0.00120543	-0.00738539
GGTTT	153025	0.00119656	4477298	0.00120543	-0.00738539
GCCTG	229650	0.00179571	6718678	0.00180887	-0.00730196
CAGGC	229650	0.00179571	6718678	0.00180887	-0.00730196
ACAGT	142899	0.00111738	4179156	0.00112516	-0.00693819
ACTGT	142899	0.00111738	4179156	0.00112516	-0.00693819
CTAAG	92091	0.000720092	2692292	0.000724848	-0.00658262
CTTAG	92091	0.000720092	2692292	0.000724848	-0.00658262
TTGCA	174991	0.00136832	5114491	0.00137698	-0.0063103
TGCAA	174991	0.00136832	5114491	0.00137698	-0.0063103
ACAGA	245733	0.00192147	7180098	0.0019331	-0.00603441
TCTGT	245733	0.00192147	7180098	0.0019331	-0.00603441
TTGTG	162899	0.00127376	4758426	0.00128111	-0.00575352
CACAA	162899	0.00127376	4758426	0.00128111	-0.00575352
ATTGG	97501	0.000762395	2845339	0.000766053	-0.00478654
CCAAT	97501	0.000762395	2845339	0.000766053	-0.00478654
AAAAC	248108	0.00194004	7232739	0.00194728	-0.00372063
GTTTT	248108	0.00194004	7232739	0.00194728	-0.00372063
ACATA	151914	0.00118787	4428306	0.00119224	-0.00366951
TATGT	151914	0.00118787	4428306	0.00119224	-0.00366951
GGTAG	73387	0.000573839	2137357	0.000575442	-0.00279017
CTACC	73387	0.000573839	2137357	0.000575442	-0.00279017
CAGAG	251828	0.00196913	7332113	0.00197403	-0.00248439
CTCTG	251828	0.00196913	7332113	0.00197403	-0.00248439
TGAAC	140529	0.00109885	4091479	0.00110155	-0.00245961
GTTCA	140529	0.00109885	4091479	0.00110155	-0.00245961
GTAGG	70845	0.000553962	2062129	0.000555189	-0.00221151
CCTAC	70845	0.000553962	2062129	0.000555189	-0.00221151
GATGG	151791	0.00118691	4417488	0.00118932	-0.00203359
CCATC	151791	0.00118691	4417488	0.00118932	-0.00203359
AGGTC	105946	0.000828429	3080990	0.000829497	-0.0012884
GACCT	105946	0.000828429	3080990	0.000829497	-0.0012884
TTGAC	85854	0.000671323	2495816	0.00067195	-0.000934511
GTCAA	85854	0.000671323	2495816	0.00067195	-0.000934511
AACCT	143662	0.00112334	4174677	0.00112395	-0.000540632
AGGTT	143662	0.00112334	4174677	0.00112395	-0.000540632
GCTAG	66524	0.000520175	1932497	0.000520288	-0.000217125
CTAGC	66524	0.000520175	1932497	0.000520288	-0.000217125
TGGCA	166774	0.00130406	4842605	0.00130378	0.000219843
TGCCA	166774	0.00130406	4842605	0.00130378	0.000219843
AGCTA	123964	0.000969318	3599494	0.000969095	0.00023096
TAGCT	123964	0.000969318	3599494	0.000969095	0.00023096
TAAGA	127524	0.000997155	3698566	0.000995768	0.00139244
TCTTA	127524	0.000997155	3698566	0.000995768	0.00139244
ACCAG	139757	0.00109281	4051579	0.00109081	0.00183156
CTGGT	139757	0.00109281	4051579	0.00109081	0.00183156
ATACC	74601	0.000583332	2160897	0.00058178	0.00266354
GGTAT	74601	0.000583332	2160897	0.00058178	0.00266354
TTCCA	227472	0.00177868	6585686	0.00177307	0.00316169
TGGAA	227472	0.00177868	6585686	0.00177307	0.00316169
AGAAC	132794	0.00103836	3841749	0.00103432	0.00390436
GTTCT	132794	0.00103836	3841749	0.00103432	0.00390436
ACTTG	140164	0.00109599	4051104	0.00109068	0.00485677
CAAGT	140164	0.00109599	4051104	0.00109068	0.00485677
ATTGT	136197	0.00106497	3933638	0.00105906	0.00557071
ACAAT	136197	0.00106497	3933638	0.00105906	0.00557071
AAGCC	125508	0.000981391	3623033	0.000975432	0.00609102
GGCTT	125508	0.000981391	3623033	0.000975432	0.00609102
TGGGC	162499	0.00127064	4689271	0.0012625	0.00642775
GCCCA	162499	0.00127064	4689271	0.0012625	0.00642775
AAAAG	309053	0.00241659	8918084	0.00240102	0.0064647
CTTTT	309053	0.00241659	8918084	0.00240102	0.0064647
CGGCG	11814	9.23778e-05	340732	9.17355e-05	0.00697734
CGCCG	11814	9.23778e-05	340732	9.17355e-05	0.00697734
TTGGC	130392	0.00101958	3760635	0.00101248	0.00699051
GCCAA	130392	0.00101958	3760635	0.00101248	0.00699051
ATAAC	87746	0.000686117	2524930	0.000679789	0.00926598
GTTAT	87746	0.000686117	2524930	0.000679789	0.00926598
ATGAC	97414	0.000761715	2802926	0.000754634	0.00933911
GTCAT	97414	0.000761715	2802926	0.000754634	0.00933911
GTAAG	78461	0.000613514	2257566	0.000607806	0.00934748
CTTAC	78461	0.000613514	2257566	0.000607806	0.00934748
AGGAA	248167	0.00194051	7138710	0.00192196	0.00960286
TTCCT	248167	0.00194051	7138710	0.00192196	0.00960286
CAAAG	220667	0.00172547	6344710	0.00170819	0.0100664
CTTTG	220667	0.00172547	6344710	0.00170819	0.0100664
GGATG	131941	0.00103169	3789416	0.00102023	0.011176
CATCC	131941	0.00103169	3789416	0.00102023	0.011176
AGAAA	369815	0.00289171	10620284	0.00285931	0.0112702
TTTCT	369815	0.00289171	10620284	0.00285931	0.0112702
CATGG	164592	0.001287	4726356	0.00127248	0.0113482
CCATG	164592	0.001287	4726356	0.00127248	0.0113482
GAAGC	133164	0.00104126	3823169	0.00102931	0.0115348
GCTTC	133164	0.00104126	3823169	0.00102931	0.0115348
AGTGA	188891	0.00147701	5421728	0.0014597	0.0117886
TCACT	188891	0.00147701	5421728	0.0014597	0.0117886
AAAGA	313571	0.00245192	8998232	0.0024226	0.0120307
TCTTT	313571	0.00245192	8998232	0.0024226	0.0120307
GTAGC	74757	0.000584551	2142284	0.000576769	0.0134033
GCTAC	74757	0.000584551	2142284	0.000576769	0.0134033
ACCTC	152621	0.0011934	4368099	0.00117603	0.0146629
GAGGT	152621	0.0011934	4368099	0.00117603	0.0146629
CAGTG	211035	0.00165016	6039276	0.00162596	0.0147729
CACTG	211035	0.00165016	6039276	0.00162596	0.0147729
TAGCC	83730	0.000654715	2395805	0.000645024	0.0149111
GGCTA	83730	0.000654715	2395805	0.000645024	0.0149111
GTTAG	70463	0.000550975	2014998	0.000542499	0.0155026
CTAAC	70463	0.000550975	2014998	0.000542499	0.0155026
TCACC	148882	0.00116416	4256605	0.00114601	0.0157152
GGTGA	148882	0.00116416	4256605	0.00114601	0.0157152
AGTTG	119328	0.000933068	3406291	0.000917078	0.017285
CAACT	119328	0.000933068	3406291	0.000917078	0.017285
TATCC	92127	0.000720374	2628811	0.000707757	0.0176694
GGATA	92127	0.000720374	2628811	0.000707757	0.0176694
TCCTC	188600	0.00147473	5381550	0.00144888	0.017685
GAGGA	188600	0.00147473	5381550	0.00144888	0.017685
GCTGG	245298	0.00191807	6990524	0.00188206	0.0189513
CCAGC	245298	0.00191807	6990524	0.00188206	0.0189513
TCAGG	185948	0.00145399	5293393	0.00142514	0.0200407
CCTGA	185948	0.00145399	5293393	0.00142514	0.0200407
AAGTG	185567	0.00145101	5276151	0.0014205	0.0212522
CACTT	185567	0.00145101	5276151	0.0014205	0.0212522
AACAC	147295	0.00115175	4183615	0.00112636	0.0222947
GTGTT	147295	0.00115175	4183615	0.00112636	0.0222947
TGGCC	165916	0.00129736	4708657	0.00126772	0.0231119
GGCCA	165916	0.00129736	4708657	0.00126772	0.0231119
TTAGC	98182	0.00076772	2786229	0.000750139	0.0231669
GCTAA	98182	0.00076772	2786229	0.000750139	0.0231669
GAATG	186436	0.00145781	5285918	0.00142313	0.0240748
CATTC	186436	0.00145781	5285918	0.00142313	0.0240748
ATGGA	177003	0.00138405	5015690	0.00135038	0.0246287
TCCAT	177003	0.00138405	5015690	0.00135038	0.0246287
AACAG	171860	0.00134383	4868955	0.00131087	0.0248339
CTGTT	171860	0.00134383	4868955	0.00131087	0.0248339
ACCAA	124262	0.000971649	3519052	0.000947437	0.0252336
TTGGT	124262	0.000971649	3519052	0.000947437	0.0252336
AAGGT	127156	0.000994278	3599880	0.000969198	0.0255472
ACCTT	127156	0.000994278	3599880	0.000969198	0.0255472
GTACC	48716	0.000380928	1378013	0.000371004	0.026398
GGTAC	48716	0.000380928	1378013	0.000371004	0.026398
AGGTG	181642	0.00142032	5132150	0.00138173	0.0275461
CACCT	181642	0.00142032	5132150	0.00138173	0.0275461
TCCAG	207609	0.00162337	5865472	0.00157917	0.0276066
CTGGA	207609	0.00162337	5865472	0.00157917	0.0276066
AAGTC	116121	0.000907991	3278145	0.000882578	0.0283881
GACTT	116121	0.000907991	3278145	0.000882578	0.0283881
TGCTC	150568	0.00117734	4247851	0.00114365	0.0290346
GAGCA	150568	0.00117734	4247851	0.00114365	0.0290346
CGCGG	13530	0.000105796	381679	0.00010276	0.0291178
CCGCG	13530	0.000105796	381679	0.00010276	0.0291178
AAGCT	141417	0.00110579	3989149	0.001074	0.0291681
AGCTT	141417	0.00110579	3989149	0.001074	0.0291681
ATGGG	144741	0.00113178	4081631	0.0010989	0.0294823
CCCAT	144741	0.00113178	4081631	0.0010989	0.0294823
AGAGC	150215	0.00117458	4231146	0.00113915	0.0306278
GCTCT	150215	0.00117458	4231146	0.00113915	0.0306278
GAGTC	95431	0.000746209	2687811	0.000723641	0.0307094
GACTC	95431	0.000746209	2687811	0.000723641	0.0307094
TCTTC	192436	0.00150473	5410309	0.00145662	0.0324905
GAAGA	192436	0.00150473	5410309	0.00145662	0.0324905
AGGAC	109888	0.000859253	3088700	0.000831573	0.0327444
GTCCT	109888	0.000859253	3088700	0.000831573	0.0327444
TGTTC	142669	0.00111558	4009506	0.00107948	0.0328923
GAACA	142669	0.00111558	4009506	0.00107948	0.0328923
AGCAC	131662	0.00102951	3698304	0.000995697	0.0333967
GTGCT	131662	0.00102951	3698304	0.000995697	0.0333967
TTAAG	122912	0.000961092	3452486	0.000929515	0.0334071
CTTAA	122912	0.000961092	3452486	0.000929515	0.0334071
GCAAG	122651	0.000959052	3444397	0.000927338	0.0336271
CTTGC	122651	0.000959052	3444397	0.000927338	0.0336271
ATGGT	145176	0.00113518	4076487	0.00109752	0.0337443
ACCAT	145176	0.00113518	4076487	0.00109752	0.0337443
ATTCC	153090	0.00119706	4295600	0.00115651	0.0344678
GGAAT	153090	0.00119706	4295600	0.00115651	0.0344678
ACATG	166395	0.0013011	4663897	0.00125566	0.0355462
CATGT	166395	0.0013011	4663897	0.00125566	0.0355462
AAGGA	212229	0.00165949	5942891	0.00160001	0.0365032
TCCTT	212229	0.00165949	5942891	0.00160001	0.0365032
GGGCC	107465	0.000840307	3008709	0.000810037	0.0366872
GGCCC	107465	0.000840307	3008709	0.000810037	0.0366872
TGGTG	196646	0.00153764	5502393	0.00148141	0.0372551
CACCA	196646	0.00153764	5502393	0.00148141	0.0372551
TCCAC	146851	0.00114828	4106609	0.00110563	0.0378539
GTGGA	146851	0.00114828	4106609	0.00110563	0.0378539
GATCC	82305	0.000643572	2299783	0.000619172	0.0386501
GGATC	82305	0.000643572	2299783	0.000619172	0.0386501
AAGAA	299947	0.00234539	8376747	0.00225528	0.0391792
TTCTT	299947	0.00234539	8376747	0.00225528	0.0391792
TACAC	85895	0.000671643	2397483	0.000645476	0.0397392
GTGTA	85895	0.000671643	2397483	0.000645476	0.0397392
GGAAG	204712	0.00160072	5711269	0.00153765	0.0401959
CTTCC	204712	0.00160072	5711269	0.00153765	0.0401959
ACTTC	138483	0.00108285	3863283	0.00104011	0.0402633
GAAGT	138483	0.00108285	3863283	0.00104011	0.0402633
AACCA	140091	0.00109542	3908084	0.00105218	0.040278
TGGTT	140091	0.00109542	3908084	0.00105218	0.040278
CACAG	219229	0.00171423	6115395	0.00164645	0.0403405
CTGTG	219229	0.00171423	6115395	0.00164645	0.0403405
GCGGC	26781	0.00020941	746594	0.000201006	0.0409595
GCCGC	26781	0.00020941	746594	0.000201006	0.0409595
TCTTG	174085	0.00136123	4849112	0.00130553	0.0417811
CAAGA	174085	0.00136123	4849112	0.00130553	0.0417811
TTGTC	114500	0.000895316	3188969	0.000858569	0.0419102
GACAA	114500	0.000895316	3188969	0.000858569	0.0419102
ACAGG	189454	0.00148141	5273840	0.00141988	0.0424205
CCTGT	189454	0.00148141	5273840	0.00141988	0.0424205
ACCCA	157330	0.00123022	4378982	0.00117896	0.0425623
TGGGT	157330	0.00123022	4378982	0.00117896	0.0425623
TTGGG	168418	0.00131692	4684245	0.00126114	0.0432773
CCCAA	168418	0.00131692	4684245	0.00126114	0.0432773
ACAAG	131795	0.00103055	3665066	0.000986749	0.0434344
CTTGT	131795	0.00103055	3665066	0.000986749	0.0434344
TTTTC	300629	0.00235072	8354835	0.00224938	0.0440696
GAAAA	300629	0.00235072	8354835	0.00224938	0.0440696
TAACA	128901	0.00100792	3580060	0.000963862	0.0446981
TGTTA	128901	0.00100792	3580060	0.000963862	0.0446981
AAGAC	137992	0.00107901	3828865	0.00103085	0.0456603
GTCTT	137992	0.00107901	3828865	0.00103085	0.0456603
TAAGG	90755	0.000709645	2516815	0.000677604	0.0462024
CCTTA	90755	0.000709645	2516815	0.000677604	0.0462024
CTAGG	90462	0.000707354	2508523	0.000675372	0.0462688
CCTAG	90462	0.000707354	2508523	0.000675372	0.0462688
GTGAC	100129	0.000782944	2769707	0.00074569	0.0487509
GTCAC	100129	0.000782944	2769707	0.00074569	0.0487509
ATGTG	180290	0.00140975	4984125	0.00134188	0.0493418
CACAT	180290	0.00140975	4984125	0.00134188	0.0493418
AACAA	216542	0.00169322	5984695	0.00161126	0.0496122
TTGTT	216542	0.00169322	5984695	0.00161126	0.0496122
GAAAG	207388	0.00162164	5730609	0.00154286	0.0498027
CTTTC	207388	0.00162164	5730609	0.00154286	0.0498027
AGAGG	197674	0.00154568	5461049	0.00147028	0.0500114
CCTCT	197674	0.00154568	5461049	0.00147028	0.0500114
AGTGC	129531	0.00101285	3572216	0.00096175	0.0517671
GCACT	129531	0.00101285	3572216	0.00096175	0.0517671
AGTGG	169954	0.00132893	4685594	0.00126151	0.0520682
CCACT	169954	0.00132893	4685594	0.00126151	0.0520682
AGACC	120321	0.000940832	3309392	0.00089099	0.0544317
GGTCT	120321	0.000940832	3309392	0.00089099	0.0544317
GAGAC	159397	0.00124638	4381361	0.0011796	0.0550716
GTCTC	159397	0.00124638	4381361	0.0011796	0.0550716
GTGAG	173792	0.00135894	4775025	0.00128558	0.055493
CTCAC	173792	0.00135894	4775025	0.00128558	0.055493
AGAAG	228610	0.00178758	6274412	0.00168926	0.0565708
CTTCT	228610	0.00178758	6274412	0.00168926	0.0565708
AATGG	172818	0.00135133	4738677	0.0012758	0.0575141
CCATT	172818	0.00135133	4738677	0.0012758	0.0575141
AGGAG	243441	0.00190355	6668810	0.00179545	0.0584662
CTCCT	243441	0.00190355	6668810	0.00179545	0.0584662
TGAGC	168754	0.00131955	4620750	0.00124405	0.058918
GCTCA	168754	0.00131955	4620750	0.00124405	0.058918
AAAGG	206673	0.00161605	5655728	0.0015227	0.059502
CCTTT	206673	0.00161605	5655728	0.0015227	0.059502
GAAGG	167248	0.00130777	4576153	0.00123204	0.0596521
CCTTC	167248	0.00130777	4576153	0.00123204	0.0596521
TTGGA	163074	0.00127513	4459848	0.00120073	0.0601224
TCCAA	163074	0.00127513	4459848	0.00120073	0.0601224
TGGGA	262674	0.00205394	7182250	0.00193368	0.0603341
TCCCA	262674	0.00205394	7182250	0.00193368	0.0603341
TGGTC	110688	0.000865509	3021894	0.000813587	0.0618647
GACCA	110688	0.000865509	3021894	0.000813587	0.0618647
AAGAG	203917	0.0015945	5564307	0.00149808	0.0623736
CTCTT	203917	0.0015945	5564307	0.00149808	0.0623736
TGACC	110378	0.000863085	3011783	0.000810865	0.0624116
GGTCA	110378	0.000863085	3011783	0.000810865	0.0624116
GGTGC	98848	0.000772928	2688371	0.000723792	0.0656809
GCACC	98848	0.000772928	2688371	0.000723792	0.0656809
GTGGC	149040	0.0011654	4053190	0.00109124	0.0657435
GCCAC	149040	0.0011654	4053190	0.00109124	0.0657435
CAAGG	147208	0.00115107	3998062	0.0010764	0.0670698
CCTTG	147208	0.00115107	3998062	0.0010764	0.0670698
TTGCC	123902	0.000968834	3362153	0.000905195	0.0679424
GGCAA	123902	0.000968834	3362153	0.000905195	0.0679424
CTGGG	301818	0.00236002	8187923	0.00220444	0.068197
CCCAG	301818	0.00236002	8187923	0.00220444	0.068197
CTTGG	163443	0.00127802	4429564	0.00119257	0.0691962
CCAAG	163443	0.00127802	4429564	0.00119257	0.0691962
TTAAC	94654	0.000740133	2564217	0.000690366	0.069608
GTTAA	94654	0.000740133	2564217	0.000690366	0.069608
TGTGG	180298	0.00140981	4880975	0.00131411	0.0702991
CCACA	180298	0.00140981	4880975	0.00131411	0.0702991
GTGCC	114514	0.000895426	3097651	0.000833983	0.071086
GGCAC	114514	0.000895426	3097651	0.000833983	0.071086
AGAGA	265645	0.00207717	7185004	0.00193442	0.0711978
TCTCT	265645	0.00207717	7185004	0.00193442	0.0711978
GGCGG	51739	0.000404566	1399366	0.000376752	0.0712256
CCGCC	51739	0.000404566	1399366	0.000376752	0.0712256
GAGTG	152635	0.00119351	4127265	0.00111119	0.0714675
CACTC	152635	0.00119351	4127265	0.00111119	0.0714675
TTTCC	234755	0.00183563	6337739	0.00170631	0.0730534
GGAAA	234755	0.00183563	6337739	0.00170631	0.0730534
GCCCG	39531	0.000309107	1066757	0.000287204	0.073495
CGGGC	39531	0.000309107	1066757	0.000287204	0.073495
AACGC	15775	0.00012335	424620	0.000114321	0.0760201
GCGTT	15775	0.00012335	424620	0.000114321	0.0760201
TGGAC	99197	0.000775656	2669925	0.000718826	0.0760904
GTCCA	99197	0.000775656	2669925	0.000718826	0.0760904
ACCAC	135884	0.00106253	3652497	0.000983365	0.0774236
GTGGT	135884	0.00106253	3652497	0.000983365	0.0774236
TTACC	80172	0.000626893	2153199	0.000579707	0.0782527
GGTAA	80172	0.000626893	2153199	0.000579707	0.0782527
AGCCC	135465	0.00105925	3633088	0.000978139	0.0796634
GGGCT	135465	0.00105925	3633088	0.000978139	0.0796634
TTCTC	234076	0.00183032	6269941	0.00168806	0.0809119
GAGAA	234076	0.00183032	6269941	0.00168806	0.0809119
AGTCC	102883	0.000804479	2752789	0.000741136	0.0820109
GGACT	102883	0.000804479	2752789	0.000741136	0.0820109
TGTCC	128329	0.00100345	3433621	0.000924436	0.0820149
GGACA	128329	0.00100345	3433621	0.000924436	0.0820149
TGTTG	171202	0.00133869	4575148	0.00123177	0.0832381
CAACA	171202	0.00133869	4575148	0.00123177	0.0832381
TGGCG	37349	0.000292045	995841	0.000268111	0.0855068
CGCCA	37349	0.000292045	995841	0.000268111	0.0855068
GACAC	99245	0.000776032	2641056	0.000711054	0.0874457
GTGTC	99245	0.000776032	2641056	0.000711054	0.0874457
CCAGG	269869	0.0021102	7172721	0.00193112	0.0886846
CCTGG	269869	0.0021102	7172721	0.00193112	0.0886846
GGTGG	198947	0.00155564	5280882	0.00142178	0.0899784
CCACC	198947	0.00155564	5280882	0.00142178	0.0899784
TGTGC	144701	0.00113147	3837253	0.00103311	0.0909458
GCACA	144701	0.00113147	3837253	0.00103311	0.0909458
ACTCC	146090	0.00114233	3860897	0.00103947	0.0943564
GGAGT	146090	0.00114233	3860897	0.00103947	0.0943564
AGGGC	126763	0.000991205	3347292	0.000901194	0.0952006
GCCCT	126763	0.000991205	3347292	0.000901194	0.0952006
TCACG	40301	0.000315128	1062930	0.000286173	0.0963801
CGTGA	40301	0.000315128	1062930	0.000286173	0.0963801
GGACC	71822	0.000561602	1890873	0.000509081	0.0981852
GGTCC	71822	0.000561602	1890873	0.000509081	0.0981852
GAGCC	145701	0.00113929	3835668	0.00103268	0.098246
GGCTC	145701	0.00113929	3835668	0.00103268	0.098246
TGGAG	217054	0.00169722	5713059	0.00153813	0.0984246
CTCCA	217054	0.00169722	5713059	0.00153813	0.0984246
TGCCC	157784	0.00123377	4151879	0.00111781	0.098699
GGGCA	157784	0.00123377	4151879	0.00111781	0.098699
GTTCC	92150	0.000720553	2422020	0.000652082	0.0998488
GGAAC	92150	0.000720553	2422020	0.000652082	0.0998488
ACACC	113618	0.000888419	2983581	0.000803272	0.100751
GGTGT	113618	0.000888419	2983581	0.000803272	0.100751
GCGGG	40775	0.000318834	1069234	0.000287871	0.10216
CCCGC	40775	0.000318834	1069234	0.000287871	0.10216
ACAAC	97996	0.000766265	2568248	0.000691451	0.102736
GTTGT	97996	0.000766265	2568248	0.000691451	0.102736
GAACC	97825	0.000764928	2562731	0.000689966	0.10314
GGTTC	97825	0.000764928	2562731	0.000689966	0.10314
GTAAC	60510	0.000473149	1582972	0.000426185	0.104538
GTTAC	60510	0.000473149	1582972	0.000426185	0.104538
GGAGG	260857	0.00203973	6811388	0.00183384	0.106409
CCTCC	260857	0.00203973	6811388	0.00183384	0.106409
TAACC	67108	0.000524741	1744540	0.000469684	0.110845
GGTTA	67108	0.000524741	1744540	0.000469684	0.110845
GGGTG	147007	0.0011495	3812182	0.00102636	0.113312
CACCC	147007	0.0011495	3812182	0.00102636	0.113312
TGCAC	135364	0.00105846	3507523	0.000944333	0.11409
GTGCA	135364	0.00105846	3507523	0.000944333	0.11409
AGCGT	21233	0.000166028	548352	0.000147633	0.117427
ACGCT	21233	0.000166028	548352	0.000147633	0.117427
TCGCC	24018	0.000187805	619742	0.000166854	0.118289
GGCGA	24018	0.000187805	619742	0.000166854	0.118289
AGCTC	134207	0.00104941	3457919	0.000930978	0.119749
GAGCT	134207	0.00104941	3457919	0.000930978	0.119749
GAGAG	188644	0.00147507	4858832	0.00130815	0.120097
CTCTC	188644	0.00147507	4858832	0.00130815	0.120097
GGTTG	101476	0.000793477	2609423	0.000702537	0.121726
CAACC	101476	0.000793477	2609423	0.000702537	0.121726
GTTGG	113420	0.000886871	2913340	0.000784361	0.122831
CCAAC	113420	0.000886871	2913340	0.000784361	0.122831
ACACA	246084	0.00192422	6315763	0.0017004	0.123657
TGTGT	246084	0.00192422	6315763	0.0017004	0.123657
ATCCC	133441	0.00104342	3409888	0.000918047	0.128013
GGGAT	133441	0.00104342	3409888	0.000918047	0.128013
TATCG	10535	8.23769e-05	268433	7.22704e-05	0.13089
CGATA	10535	8.23769e-05	268433	7.22704e-05	0.13089
TCGAC	10430	8.15559e-05	263956	7.10651e-05	0.137692
GTCGA	10430	8.15559e-05	263956	7.10651e-05	0.137692
GTGGG	162201	0.00126831	4103264	0.00110472	0.138087
CCCAC	162201	0.00126831	4103264	0.00110472	0.138087
TCTCC	197156	0.00154163	4983936	0.00134183	0.138808
GGAGA	197156	0.00154163	4983936	0.00134183	0.138808
GGCCG	41959	0.000328092	1058727	0.000285042	0.140659
CGGCC	41959	0.000328092	1058727	0.000285042	0.140659
GGTCG	14260	0.000111504	358658	9.65618e-05	0.143877
CGACC	14260	0.000111504	358658	9.65618e-05	0.143877
ATCGA	16201	0.000126681	406721	0.000109502	0.145734
TCGAT	16201	0.000126681	406721	0.000109502	0.145734
AGGCG	54995	0.000430025	1377053	0.000370745	0.14833
CGCCT	54995	0.000430025	1377053	0.000370745	0.14833
GATCG	19911	0.000155691	497781	0.000134018	0.1499
CGATC	19911	0.000155691	497781	0.000134018	0.1499
AAGCG	30309	0.000236997	757555	0.000203957	0.150137
CGCTT	30309	0.000236997	757555	0.000203957	0.150137
GCCGG	38025	0.000297331	945181	0.000254472	0.155656
CCGGC	38025	0.000297331	945181	0.000254472	0.155656
GACCC	85763	0.000670611	2128730	0.00057312	0.157095
GGGTC	85763	0.000670611	2128730	0.00057312	0.157095
TCCGC	27758	0.00021705	688865	0.000185464	0.157267
GCGGA	27758	0.00021705	688865	0.000185464	0.157267
AACCC	119704	0.000936008	2965645	0.000798443	0.158961
GGGTT	119704	0.000936008	2965645	0.000798443	0.158961
GCGTG	45870	0.000358674	1135682	0.000305761	0.159611
CACGC	45870	0.000358674	1135682	0.000305761	0.159611
GTGTG	205952	0.00161041	5089775	0.00137032	0.161443
CACAC	205952	0.00161041	5089775	0.00137032	0.161443
TGGGG	194674	0.00152222	4802730	0.00129304	0.163175
CCCCA	194674	0.00152222	4802730	0.00129304	0.163175
CATCG	20373	0.000159304	502405	0.000135263	0.163592
CGATG	20373	0.000159304	502405	0.000135263	0.163592
ATCGC	22825	0.000178477	562610	0.000151472	0.164058
GCGAT	22825	0.000178477	562610	0.000151472	0.164058
ACCCG	30269	0.000236684	744935	0.000200559	0.165615
CGGGT	30269	0.000236684	744935	0.000200559	0.165615
TACCC	70345	0.000550052	1726874	0.000464928	0.168132
GGGTA	70345	0.000550052	1726874	0.000464928	0.168132
GTTGC	93422	0.0007305	2292080	0.000617098	0.1687
GCAAC	93422	0.0007305	2292080	0.000617098	0.1687
CGAGG	40007	0.000312829	979878	0.000263813	0.170415
CCTCG	40007	0.000312829	979878	0.000263813	0.170415
TCGTG	28729	0.000224642	703566	0.000189422	0.170534
CACGA	28729	0.000224642	703566	0.000189422	0.170534
AGCGG	24508	0.000191637	599866	0.000161502	0.171082
CCGCT	24508	0.000191637	599866	0.000161502	0.171082
ACGCA	22945	0.000179415	561181	0.000151087	0.171845
TGCGT	22945	0.000179415	561181	0.000151087	0.171845
ATCGT	20057	0.000156833	489109	0.000131683	0.174781
ACGAT	20057	0.000156833	489109	0.000131683	0.174781
TTCCC	186385	0.00145741	4537942	0.00122175	0.176374
GGGAA	186385	0.00145741	4537942	0.00122175	0.176374
GCGAG	25260	0.000197517	612089	0.000164793	0.181133
CTCGC	25260	0.000197517	612089	0.000164793	0.181133
GACGC	16173	0.000126462	391763	0.000105475	0.181474
GCGTC	16173	0.000126462	391763	0.000105475	0.181474
ACGCG	6284	4.91368e-05	152032	4.09317e-05	0.182704
CGCGT	6284	4.91368e-05	152032	4.09317e-05	0.182704
ATGCG	18049	0.000141132	436027	0.000117392	0.184174
CGCAT	18049	0.000141132	436027	0.000117392	0.184174
GTCCC	102324	0.000800108	2469381	0.000664833	0.18521
GGGAC	102324	0.000800108	2469381	0.000664833	0.18521
ACGCC	37705	0.000294829	909814	0.00024495	0.185341
GGCGT	37705	0.000294829	909814	0.00024495	0.185341
AGGGT	120878	0.000945188	2914971	0.0007848	0.185955
ACCCT	120878	0.000945188	2914971	0.0007848	0.185955
TAGGG	80138	0.000626627	1930508	0.000519752	0.187
CCCTA	80138	0.000626627	1930508	0.000519752	0.187
TCGAG	27247	0.000213054	655737	0.000176545	0.187972
CTCGA	27247	0.000213054	655737	0.000176545	0.187972
AGCCG	37549	0.000293609	897239	0.000241564	0.195113
CGGCT	37549	0.000293609	897239	0.000241564	0.195113
CGTGG	44779	0.000350143	1069853	0.000288037	0.195251
CCACG	44779	0.000350143	1069853	0.000288037	0.195251
ATCCG	17919	0.000140115	427942	0.000115215	0.195662
CGGAT	17919	0.000140115	427942	0.000115215	0.195662
ACGGC	19598	0.000153244	468008	0.000126002	0.19573
GCCGT	19598	0.000153244	468008	0.000126002	0.19573
AAACG	36864	0.000288253	880237	0.000236987	0.195833
CGTTT	36864	0.000288253	880237	0.000236987	0.195833
GGCGC	35880	0.000280558	856196	0.000230514	0.196469
GCGCC	35880	0.000280558	856196	0.000230514	0.196469
ACCGC	21325	0.000166748	508768	0.000136976	0.196676
GCGGT	21325	0.000166748	508768	0.000136976	0.196676
ATCGG	12265	9.59044e-05	292453	7.87373e-05	0.197234
CCGAT	12265	9.59044e-05	292453	7.87373e-05	0.197234
GCGCG	15031	0.000117533	358229	9.64463e-05	0.197731
CGCGC	15031	0.000117533	358229	9.64463e-05	0.197731
GTCCG	13847	0.000108275	329709	8.87678e-05	0.198646
CGGAC	13847	0.000108275	329709	8.87678e-05	0.198646
TGCCG	23996	0.000187633	571338	0.000153822	0.198694
CGGCA	23996	0.000187633	571338	0.000153822	0.198694
GGGCG	45184	0.00035331	1071620	0.000288513	0.202605
CGCCC	45184	0.00035331	1071620	0.000288513	0.202605
CAGCG	32050	0.00025061	758420	0.00020419	0.204848
CGCTG	32050	0.00025061	758420	0.00020419	0.204848
GGGGC	117105	0.000915685	2760185	0.000743127	0.208806
GCCCC	117105	0.000915685	2760185	0.000743127	0.208806
GAACG	19023	0.000148748	448287	0.000120693	0.209003
CGTTC	19023	0.000148748	448287	0.000120693	0.209003
TGCGG	26862	0.000210043	632474	0.000170281	0.209862
CCGCA	26862	0.000210043	632474	0.000170281	0.209862
GACCG	14384	0.000112474	338337	9.10907e-05	0.210862
CGGTC	14384	0.000112474	338337	9.10907e-05	0.210862
TCGCG	6269	4.90195e-05	147260	3.96469e-05	0.212205
CGCGA	6269	4.90195e-05	147260	3.96469e-05	0.212205
AATCG	20528	0.000160516	482005	0.000129771	0.212624
CGATT	20528	0.000160516	482005	0.000129771	0.212624
CAGGG	195251	0.00152674	4571487	0.00123078	0.21548
CCCTG	195251	0.00152674	4571487	0.00123078	0.21548
GGGAG	229271	0.00179275	5360494	0.00144321	0.216882
CTCCC	229271	0.00179275	5360494	0.00144321	0.216882
GTCGG	15026	0.000117494	351215	9.45579e-05	0.217172
CCGAC	15026	0.000117494	351215	9.45579e-05	0.217172
TCTCG	41095	0.000321336	959120	0.000258225	0.218659
CGAGA	41095	0.000321336	959120	0.000258225	0.218659
GAGGG	160067	0.00125162	3728702	0.00100388	0.220565
CCCTC	160067	0.00125162	3728702	0.00100388	0.220565
CTGCG	31018	0.000242541	722460	0.000194508	0.220694
CGCAG	31018	0.000242541	722460	0.000194508	0.220694
GGAGC	124048	0.000969975	2883749	0.000776394	0.22261
GCTCC	124048	0.000969975	2883749	0.000776394	0.22261
ACCGG	15941	0.000124648	370308	9.96983e-05	0.223348
CCGGT	15941	0.000124648	370308	9.96983e-05	0.223348
CACGG	36022	0.000281669	836760	0.000225282	0.223381
CCGTG	36022	0.000281669	836760	0.000225282	0.223381
AGGGA	193014	0.00150924	4463218	0.00120164	0.227926
TCCCT	193014	0.00150924	4463218	0.00120164	0.227926
AAGGG	145349	0.00113654	3358621	0.000904244	0.22864
CCCTT	145349	0.00113654	3358621	0.000904244	0.22864
AGTCG	14385	0.000112481	332376	8.94858e-05	0.228707
CGACT	14385	0.000112481	332376	8.94858e-05	0.228707
ACGTG	39161	0.000306214	900892	0.000242548	0.233084
CACGT	39161	0.000306214	900892	0.000242548	0.233084
TCGGC	30915	0.000241735	708732	0.000190812	0.236552
GCCGA	30915	0.000241735	708732	0.000190812	0.236552
TTACG	15583	0.000121849	357077	9.61361e-05	0.237017
CGTAA	15583	0.000121849	357077	9.61361e-05	0.237017
TGACG	20086	0.00015706	460113	0.000123877	0.237339
CGTCA	20086	0.00015706	460113	0.000123877	0.237339
ACGTA	20079	0.000157005	459827	0.0001238	0.237612
TACGT	20079	0.000157005	459827	0.0001238	0.237612
TGTCG	19115	0.000149467	437124	0.000117687	0.239045
CGACA	19115	0.000149467	437124	0.000117687	0.239045
GTCGC	14522	0.000113553	329933	8.88281e-05	0.245563
GCGAC	14522	0.000113553	329933	8.88281e-05	0.245563
AACGT	26606	0.000208042	603432	0.000162462	0.247292
ACGTT	26606	0.000208042	603432	0.000162462	0.247292
ACCCC	114342	0.000894081	2592159	0.000697889	0.247736
GGGGT	114342	0.000894081	2592159	0.000697889	0.247736
ACGAG	24158	0.0001889	546683	0.000147184	0.249535
CTCGT	24158	0.0001889	546683	0.000147184	0.249535
ACACG	33179	0.000259438	750631	0.000202093	0.249791
CGTGT	33179	0.000259438	750631	0.000202093	0.249791
TTCCG	22682	0.000177359	506025	0.000136238	0.263774
CGGAA	22682	0.000177359	506025	0.000136238	0.263774
TAGCG	10929	8.54577e-05	240266	6.4687e-05	0.278461
CGCTA	10929	8.54577e-05	240266	6.4687e-05	0.278461
GCACG	31522	0.000246482	692841	0.000186534	0.278673
CGTGC	31522	0.000246482	692841	0.000186534	0.278673
CACCG	35001	0.000273685	765160	0.000206005	0.28408
CGGTG	35001	0.000273685	765160	0.000206005	0.28408
AGCGA	30279	0.000236762	660764	0.000177898	0.285846
TCGCT	30279	0.000236762	660764	0.000177898	0.285846
TGCGA	16875	0.000131952	365218	9.83279e-05	0.294127
TCGCA	16875	0.000131952	365218	9.83279e-05	0.294127
ACGGA	26963	0.000210833	583322	0.000157048	0.294515
TCCGT	26963	0.000210833	583322	0.000157048	0.294515
GGACG	22222	0.000173762	480236	0.000129294	0.295593
CGTCC	22222	0.000173762	480236	0.000129294	0.295593
AACCG	15977	0.00012493	345208	9.29406e-05	0.295791
CGGTT	15977	0.00012493	345208	9.29406e-05	0.295791
ACGAC	13133	0.000102692	282739	7.6122e-05	0.299392
GTCGT	13133	0.000102692	282739	7.6122e-05	0.299392
TAACG	14202	0.00011105	304610	8.20104e-05	0.303139
CGTTA	14202	0.00011105	304610	8.20104e-05	0.303139
TCCCC	149235	0.00116692	3194553	0.000860072	0.305108
GGGGA	149235	0.00116692	3194553	0.000860072	0.305108
CCGGG	55166	0.000431362	1179637	0.000317595	0.306173
CCCGG	55166	0.000431362	1179637	0.000317595	0.306173
AACGA	27431	0.000214493	584928	0.000157481	0.308973
TCGTT	27431	0.000214493	584928	0.000157481	0.308973
TCGGG	29521	0.000230835	626728	0.000168734	0.313378
CCCGA	29521	0.000230835	626728	0.000168734	0.313378
TCCGG	21726	0.000169883	460426	0.000123961	0.315146
CCGGA	21726	0.000169883	460426	0.000123961	0.315146
TACGC	10350	8.09303e-05	218994	5.89599e-05	0.316731
GCGTA	10350	8.09303e-05	218994	5.89599e-05	0.316731
GTGCG	23061	0.000180322	487779	0.000131325	0.317069
CGCAC	23061	0.000180322	487779	0.000131325	0.317069
TTTCG	28642	0.000223962	602159	0.00016212	0.323141
CGAAA	28642	0.000223962	602159	0.00016212	0.323141
GCTCG	18846	0.000147364	395415	0.000106458	0.325153
CGAGC	18846	0.000147364	395415	0.000106458	0.325153
GACGG	31635	0.000247365	663105	0.000178528	0.326119
CCGTC	31635	0.000247365	663105	0.000178528	0.326119
ATACG	17771	0.000138958	371518	0.000100024	0.328759
CGTAT	17771	0.000138958	371518	0.000100024	0.328759
CTCGG	46727	0.000365375	974582	0.000262387	0.331102
CCGAG	46727	0.000365375	974582	0.000262387	0.331102
CTCCG	38386	0.000300154	799235	0.000215179	0.332826
CGGAG	38386	0.000300154	799235	0.000215179	0.332826
AGACG	36014	0.000281606	744210	0.000200364	0.340373
CGTCT	36014	0.000281606	744210	0.000200364	0.340373
ACGGG	36694	0.000286923	756984	0.000203803	0.342059
CCCGT	36694	0.000286923	756984	0.000203803	0.342059
AGGGG	140151	0.00109589	2862303	0.00077062	0.352127
CCCCT	140151	0.00109589	2862303	0.00077062	0.352127
TCGTC	16418	0.000128378	335104	9.02203e-05	0.352726
GACGA	16418	0.000128378	335104	9.02203e-05	0.352726
CTACG	14506	0.000113428	295953	7.96797e-05	0.35315
CGTAG	14506	0.000113428	295953	7.96797e-05	0.35315
ACCGA	15506	0.000121247	315636	8.49789e-05	0.355426
TCGGT	15506	0.000121247	315636	8.49789e-05	0.355426
ACGTC	19448	0.000152071	393678	0.00010599	0.360999
GACGT	19448	0.000152071	393678	0.00010599	0.360999
TACGA	12491	9.76716e-05	252487	6.79773e-05	0.362437
TCGTA	12491	9.76716e-05	252487	6.79773e-05	0.362437
TCGGA	16387	0.000128136	330321	8.89326e-05	0.365212
TCCGA	16387	0.000128136	330321	8.89326e-05	0.365212
TCCCG	46500	0.0003636	936980	0.000252264	0.365579
CGGGA	46500	0.0003636	936980	0.000252264	0.365579
AACGG	24837	0.000194209	499682	0.00013453	0.367151
CCGTT	24837	0.000194209	499682	0.00013453	0.367151
ACGAA	27721	0.00021676	557577	0.000150117	0.367378
TTCGT	27721	0.00021676	557577	0.000150117	0.367378
GTTCG	16396	0.000128206	326444	8.78888e-05	0.377567
CGAAC	16396	0.000128206	326444	8.78888e-05	0.377567
TTGCG	16569	0.000129559	329582	8.87336e-05	0.378497
CGCAA	16569	0.000129559	329582	8.87336e-05	0.378497
TTCGG	18311	0.00014318	363126	9.77647e-05	0.38154
CCGAA	18311	0.00014318	363126	9.77647e-05	0.38154
CAACG	24560	0.000192043	479700	0.00012915	0.396747
CGTTG	24560	0.000192043	479700	0.00012915	0.396747
TTCGA	22862	0.000178766	442990	0.000119267	0.404717
TCGAA	22862	0.000178766	442990	0.000119267	0.404717
ACTCG	23444	0.000183317	454261	0.000122301	0.404731
CGAGT	23444	0.000183317	454261	0.000122301	0.404731
TTCGC	14834	0.000115992	287020	7.72746e-05	0.406158
GCGAA	14834	0.000115992	287020	7.72746e-05	0.406158
CGGGG	45857	0.000358572	882743	0.000237662	0.411282
CCCCG	45857	0.000358572	882743	0.000237662	0.411282
ACGGT	23338	0.000182488	442641	0.000119173	0.426112
ACCGT	23338	0.000182488	442641	0.000119173	0.426112
CTTCG	20967	0.000163948	396931	0.000106866	0.427976
CGAAG	20967	0.000163948	396931	0.000106866	0.427976
TGCGC	22015	0.000172143	415743	0.000111931	0.430445
GCGCA	22015	0.000172143	415743	0.000111931	0.430445
GAGCG	31388	0.000245434	589867	0.00015881	0.435317
CGCTC	31388	0.000245434	589867	0.00015881	0.435317
AGCGC	28656	0.000224071	537075	0.000144597	0.438013
GCGCT	28656	0.000224071	537075	0.000144597	0.438013
CGACG	5351	4.18414e-05	99199	2.67074e-05	0.448944
CGTCG	5351	4.18414e-05	99199	2.67074e-05	0.448944
ATTCG	17723	0.000138582	323195	8.7014e-05	0.465396
CGAAT	17723	0.000138582	323195	8.7014e-05	0.465396
TACGG	14099	0.000110245	251093	6.7602e-05	0.489069
CCGTA	14099	0.000110245	251093	6.7602e-05	0.489069
TACCG	10748	8.40424e-05	188005	5.06167e-05	0.507039
CGGTA	10748	8.40424e-05	188005	5.06167e-05	0.507039
GTACG	9159	7.16175e-05	157177	4.23169e-05	0.526153
CGTAC	9159	7.16175e-05	157177	4.23169e-05	0.526153
