# Supplementary material for: Nanopore sequencing and assembly of a human genome with ultra-long reads
Source: Nat Biotechnol. 2018 Jan 29;36(4):338–45. doi: 10.1038/nbt.4060 (PMC5889714; doi:10.1038/nbt.4060)
Supplement: Supplementary Table 10 — Summary of gap closures within the canu reference assembly and ultra long reads from this study which span them. Chromosome GRCh38 (GCA_000001305.2) coordinates, chromosome banding information, and flanking assembled contigs are listed for each gapped region. A region is considered "closed" if it is spanned by our canuassembly and if the sequence structure observed at the assembly closure is supported by at least one 100 kb + read. The assembled contig ID from this study observed to close the gap is listed as Canu Assembly. The totalnumber of bases inserted from the gapped region are represented as Gap size (bp). New, inserted sequences are primarily repetitive (simple sequence repeats and transposable elements), as determined by RepeatMasker. Long reads that span the gaps and provide concordant evidence for the inserted sequence in the assembly are provided. Alignments of the long reads to the assembled contigs was performed using minimap2 37. (XLSX 53 kb) [file 41587_2018_BFnbt4060_MOESM36_ESM.xlsx]

## Sheet: Sheet1
chr	gap chrS	gap chrE	Band	Left accession	Right accession	Gap size (bp)	Canu assembly	Insert Sequence Characterization	No. Long Read (100 kb+)	Long Read (100kb +) IDs
1	12954385	13004384	1p36.21	AC245034.2	AC245034.2	21641	tig00000928	AluSx;AluJ;AluSg;LTR7Y ;L1M5;MER4E1	1	69cb483c-4102-4091-be38-c9608643ab17_Basecall_1D_template
6	95020790	95070790	6q16.1	ABBA01040601.1	ABBA01040601.1	2995	tig00000668	L1MD1;(ATATATTCCC)n	1	da6caa79-cca3-48c8-a2fe-1fd7fde87fb2_Basecall_1D_template
6	167591393	167641393	6q27	AUXG01000043.1	CR631132.1	873	tig00002004	(CAC)n	1	f32f0581-129d-44b7-ba03-f0552c77ea58_Basecall_1D_template
7	143650804	143700804	7q35	AC073264.5	AC106862.3	1539	tig00000978	(CGCCT)n	1	0d7dfbd4-6c4b-4316-b70d-4128d09c49ec_Basecall_1D_template
11	70955696	71055696	11q13.4	AP003783.4	AC234421.2	3557	tig01415255	LTR; SINE; DNA; LINE	2	180e3a32-2723-4f06-957a-9c01e4b7f174_Basecall_1D_template;d1ce67cf-538c-4246-96aa-7465f138e059_Basecall_1D_template
13	86202979	86252979	13q31.1	FO538767.4	FO624990.1	15607	tig01414699	(TA)n;THE1D;ERVL-E-int;(TTTG)n;AluSq4;(AATATA)n;L1PB4;(AT)n;(TA)n;L1MDa	1	58768847-efa8-41a3-9e96-35aefd031002_Basecall_1D_template
17	81742542	81792542	17q25.3	AEKP01172923.1	AEKP01172922.1	1653	tig00004158	(CA)n;AluSx3;SVA_E;(GAGGA)n	1	190f618c-23d8-4c62-aec5-74c451e8eb26_Basecall_1D_template
18	46969912	47019912	18q21.1	AC090373.11	AC012254.12	24200	tig01414961	HSMAR2;AluSp;(GT)n;(CT)n;AluJb	1	1f834a74-dd79-40c8-8749-4970a56cc9aa_Basecall_1D_template
X	50228964	50278964	Xp11.22	AC243516.3	FO681501.2	3505	tig00003104	(AT)n	1	9cabbff0-211d-49f0-a402-21d3b8001b8d_Basecall_1D_template
X	114281198	114331198	Xq23	FP565586.3	AC243413.3	5325	tig01415348	(TA)n;AluYe5;(TA)n	1	ab5521a4-892b-4fed-964b-10fbf642c4c7_Basecall_1D_template
X	120879381	120929381	Xq24	AC008162.3	AC008162.3	0	tig00002632	TANDEM CT47 GENE	2	19488c30-9d03-4c2f-ab96-7f5b65028f30_Basecall_1D_template;c345766f-1159-48b3-a68b-ddcffb285107_Basecall_1D_template
X	144425606	144475606	Xq27.3	AC243369.2	AC243412.3	3085	tig00003725	(AT)n	1	849aaddb-bd28-4f5f-a562-5c8c3d67cbdb_Basecall_1D_template
