# Supplementary material for: Nanopore sequencing and assembly of a human genome with ultra-long reads
Source: Nat Biotechnol. 2018 Jan 29;36(4):338–45. doi: 10.1038/nbt.4060 (PMC5889714; doi:10.1038/nbt.4060)
Supplement: Supplementary Code 1 — Tuning Patches for MinKNOW 1.3.25 Oxford Nanopore scripts are considered confidential data. As such we release diffs to enable the recreation of the code used to control runs. Please note these scripts are only compatible with MinKNOW vs 1.3.25.Future updates to tuning scripts will be available through the Oxford Nanopore Community Forums. See the Instructions file for information on installing these scripts. (ZIP 8 kb) [file 41587_2018_BFnbt4060_MOESM37_ESM.zip › TuningPatches/experiment_conf/Sequencing_Run_MIN106.patch]

51c
    name: 'R9_base_condition_mux_scan_MIN106_tune'
.
