# Supplementary material for: Nanopore sequencing and assembly of a human genome with ultra-long reads
Source: Nat Biotechnol. 2018 Jan 29;36(4):338–45. doi: 10.1038/nbt.4060 (PMC5889714; doi:10.1038/nbt.4060)
Supplement: Supplementary Code 1 — Tuning Patches for MinKNOW 1.3.25 Oxford Nanopore scripts are considered confidential data. As such we release diffs to enable the recreation of the code used to control runs. Please note these scripts are only compatible with MinKNOW vs 1.3.25.Future updates to tuning scripts will be available through the Oxford Nanopore Community Forums. See the Instructions file for information on installing these scripts. (ZIP 8 kb) [file 41587_2018_BFnbt4060_MOESM37_ESM.zip › TuningPatches/experiments/sequencing.patch]

432a

    def yield_check(self):
        if self.jt_terminate <1:
            self.current_total = int(self.engine_wrapper.get_seq_metrics(accumulative=True)['read_event_count'])

            if self.initial < 1:
                self.initial_hour_amount = self.current_total
                self.first_hour_cutoff = int(self.initial_hour_amount * 0.70)
                self.initial = self.initial + 2

            self.last_hour_amount = self.current_total - self.previous_total
            self.engine_wrapper.print_to_gui('--------------------')
            time.sleep(1)
            self.engine_wrapper.print_to_gui('Last Hour Amount = {0}'.format(self.last_hour_amount))
            time.sleep(1)
            self.engine_wrapper.print_to_gui('Cut off = {0}'.format(self.first_hour_cutoff))
            time.sleep(1)
            self.engine_wrapper.print_to_gui('Previous Hour Amount = {0}'.format(self.previous_hour_amount))
            time.sleep(1)
            self.previous_total= self.current_total
            self.previous_hour_amount= self.last_hour_amount
            if self.last_hour_amount < self.first_hour_cutoff or self.last_hour_amount <1000000:
                self.engine_wrapper.print_to_gui('Last hour < Cut off or 1 million events. Voltage tune and reselect')
                time.sleep(1)
                self.data_base.add_to_global_database('run_time_seconds', self.engine_wrapper.get_experiment_time()+30)
                self.jt_terminate = self.jt_terminate + 2
.
134a
                self.elapsed_time = time.time() - self.yield_check_time
                if self.elapsed_time >= self.yield_check_interval:
                    self.yield_check()
                    self.yield_check_time = time.time()

.
125,128c
                #self.experiment_functions.adjust_voltage_mid_run(
                #    interval_time=voltage_run_time_interval)
                #self.experiment_functions.advance_mux_groups(
                #    interval_time=self.data_base.get_global_database_information('sequencing_timings')['advance_mux'])
.
116a
            self.initial = 0
            self.initial_hour_amount = 0
            self.current_total = 0
            self.previous_total = 0
            self.previous_hour_amount = 0
            self.last_hour_amount = 0
            self.first_hour_cutoff = 0
            self.jt_terminate = 0
            self.yield_check_time = time.time()
            self.yield_check_interval = 3600

.
11a
import time
.
