# Supplementary material for: Nanopore sequencing and assembly of a human genome with ultra-long reads
Source: Nat Biotechnol. 2018 Jan 29;36(4):338–45. doi: 10.1038/nbt.4060 (PMC5889714; doi:10.1038/nbt.4060)
Supplement: Supplementary Code 1 — Tuning Patches for MinKNOW 1.3.25 Oxford Nanopore scripts are considered confidential data. As such we release diffs to enable the recreation of the code used to control runs. Please note these scripts are only compatible with MinKNOW vs 1.3.25.Future updates to tuning scripts will be available through the Oxford Nanopore Community Forums. See the Instructions file for information on installing these scripts. (ZIP 8 kb) [file 41587_2018_BFnbt4060_MOESM37_ESM.zip › TuningPatches/protocols/sequencing_tune.patch]

18,31c
        sequencing_run.sequencing_loop()
.
16c
        jt_bv = jt_start_voltage
        jt_fv = jt_flicking_voltage
.
14a
    jt_bv=-180 # Starting Bias voltage
    jt_fv=-252 # Starting Flicking voltage
    jt_loops=3 # Number of -10mV steps to screen
    jt_scan_time=40 # Mux group scan time in seconds
    jt_range =0.95 # 95% pore window for shepherding
    jt_sequencing_repeats = 8 # number of tuned sequencing segments 

    for jt_count in range(jt_sequencing_repeats):
        ss=[]
        bv=[]
        fv=[]
        ss=ss+[0]*jt_loops
        bv=bv+[0]*jt_loops
        fv=fv+[0]*jt_loops

        config = Config('nc', os.path.join('parameters', 'experiment_conf', 'Sequencing_Run_tune.yml'))
        mux_scan = MuxScanExperiment(config_instance=config, config_section='mux_scan')

        for jt_mux_loop in range(jt_loops):

            if popup_boxes is not None and len(popup_boxes) > 0:
                for popup_box in popup_boxes:
                    mux_scan.generate_option_box(popup_box)
            
                mux_scan.config.initialise_additional_yaml('mux_scan')
                mux_scan.data_base.integrate_config_to_global(mux_scan.config)

            mux_scan.data_base.add_to_global_database('start_bias_voltage', jt_bv+(-10*jt_mux_loop))
            mux_scan.data_base.add_to_global_database('bias_voltage', jt_bv+(-10*jt_mux_loop))
            mux_scan.data_base.add_to_global_database('start_flicking_voltage', jt_fv+(-12*jt_mux_loop))
            mux_scan.data_base.add_to_global_database('run_time', jt_scan_time)

            mux_scan.main_loop()

            ss[jt_mux_loop] = mux_scan.data_base.get_global_database_information('jt_singles')
            bv[jt_mux_loop] = mux_scan.data_base.get_global_database_information('bias_voltage')
            fv[jt_mux_loop] = mux_scan.data_base.get_global_database_information('start_flicking_voltage')

        jt_total_scaled =0

        jt_total = max(ss)
        jt_start_voltage = -180
        jt_flicking_voltage = -252
         
        jt_total_scaled = int(jt_total * jt_range)

        for y in range(1,jt_loops+1):
            if ss[-y]>jt_total_scaled:
                jt_start_voltage = bv[-y]
                jt_flicking_voltage = fv[-y]

        time.sleep(2)
        mux_scan.engine_wrapper.print_to_gui('Segment {3}: Seleted Voltage = {1}, Flicking Voltage={2}, Single Pore Window Value ={0}.'.format(jt_total_scaled, jt_start_voltage, jt_flicking_voltage, jt_count+1))
        time.sleep(1)

        for x in range(jt_loops):
            mux_scan.engine_wrapper.print_to_gui('{0}mV pore count of {1}. FV={2}.'.format(bv[x], ss[x], fv[x]))
            time.sleep(1)

        config = Config('nc', os.path.join('parameters', 'experiment_conf', 'Sequencing_Run.yml'))
        mux_scan = MuxScanExperiment(config_instance=config, config_section='mux_scan')

        mux_scan.data_base.add_to_global_database('start_bias_voltage', jt_start_voltage)
        mux_scan.data_base.add_to_global_database('bias_voltage', jt_start_voltage)
        mux_scan.data_base.add_to_global_database('start_flicking_voltage', jt_flicking_voltage)

        mux_scan.main_loop()

        sequencing_run = SequencingExperiment(engine_wrapper=mux_scan.engine_wrapper,
                                            data_base=mux_scan.data_base,
                                            config_instance=config,
                                            config_section='sequencing')
        
        mux_scan.data_base.add_to_global_database('start_bias_voltage', jt_start_voltage)
        mux_scan.data_base.add_to_global_database('bias_voltage', jt_start_voltage)
        mux_scan.data_base.add_to_global_database('start_flicking_voltage', jt_flicking_voltage)
.
5c
from bream.core.config import Config
import os.path
import time

# *************************************************************************************
# Tuning sctipts to allow pore selection voltage tuning and event yield drop reselect.
# Hodged together by John Tyson, Snutch Lab, Michael Smith Labs, UBC.
#
# Tuning_Script - Tuning using specified voltages and segment numbers.
#
# jt_bv = Starting Bias Voltage
# jt_fv = Starting Flicking Voltage
# jt_loop = Number of -10mV steps to screen
# jt_scan_time = Mux group scan time in seconds
# jt_range = Fractional pore window allowance for shepherding
# jt_sequencing_repeats =  Number of tuned sequencing segments
# *************************************************************************************
.
1,2c
from bream.core.experiments.sequencing_tune import SequencingExperiment
from bream.core.experiments.mux_scan_tune import MuxScanExperiment
.
