# Supplementary material for: Nanopore sequencing and assembly of a human genome with ultra-long reads
Source: Nat Biotechnol. 2018 Jan 29;36(4):338–45. doi: 10.1038/nbt.4060 (PMC5889714; doi:10.1038/nbt.4060)
Supplement: Supplementary Code 2 — SVTyper A version of SV-Typer modified for nanopore read profiles. The code is available at http://github.com/tomsasani/svtyper (commit ID: d70de9c). (ZIP 16 kb) [file 41587_2018_BFnbt4060_MOESM38_ESM.zip]

Archive with 1 entries (1 files):
- svtyper-nbt.py
